# Supplementary material for: SDAMPP report #1: Holistic review for medical physics residency applicant selection
Source: J Appl Clin Med Phys. 2026 Jun 4;27(6):e70649. doi: 10.1002/acm2.70649 (PMC13310258; doi:10.1002/acm2.70649)
Supplement: Supplementary file 1 — Supporting File: acm270649‐sup‐0001‐Data.zip. [file ACM2-27-e70649-s001.zip]

Archive with 2 entries (2 files):
- 2026-09281-sup-0002-Dataset-S01.xlsx
- 2026-09281-sup-0003-S.xlsx
