# Supplementary material for: SDAMPP report #1: Holistic review for medical physics residency applicant selection
Source: J Appl Clin Med Phys. 2026 Jun 4;27(6):e70649. doi: 10.1002/acm2.70649 (PMC13310258; doi:10.1002/acm2.70649)
Supplement: Supplementary file 1 — Supporting File: acm270649‐sup‐0001‐Data.zip. [file ACM2-27-e70649-s001.zip › 2026-09281-sup-0002-Dataset-S01.xlsx]

## Sheet: 1. Preparation
				Medical Physics Holistic Review Workbook - Complete v1 | T. Juang (tjuang@health.ucsd.edu) | 250703
	1. Preparation
	This workbook is designed to help your program develop a holistic review approach for residency recruitment. Complete the tabs numbered 1 - 6 in order, starting with this one! This tab covers essential pre-work exercises to establish a foundation for your holistic review process. Go through the numbers ① - ⑥ below and follow the directions to fill out the yellow fields.
	① What is the mission of your institution or department?
	Consider: • What is the mission of your institution or department? • What are your institution or department's goals and values?
	② What are the mission and goals of your residency program?
	To help define the mission and goals of your residency program, consider the following: • What unique characteristics and strengths distinguish your program? • What key contributions does your program make to the community and the healthcare system? • What are the most critical aspects of your program that you want to emphasize?
	③ How do you describe your residency program and/or the job of a resident? Is your messaging consistent with your institutional and program goals entered for ① and ②? Are your descriptions consistent with each other?
	In the fields to the right, copy and paste the text describing your program and/or the resident job description from your… • Institution career page or job listing • Program website • Application system program posting Do these descriptions align with or accurately capture your institutional and residency program mission and goals? Is your messaging consistent across all postings?	Institution Listing	Program Website	Application System
	④ What characteristics do you value in your residents? What characteristics have yielded successful residents?	⑤ Review & Reflection
	To help identify these characteristics, consider the following: • What personal and professional qualities are essential for trainees to succeed in your program? • What skills, experiences, or attributes could residents offer to enhance your program, department, or clinic? • What skills, experiences, or attributes align with your program's long-term goals and vision for the future?	How do you define this characteristic?	How would you evaluate this characteristic?	Does this characteristic support and contribute value to the mission and goals of your institution and/or residency program?
	⑥ Continue onto the EACM Tables under the next 4 tabs 2a-d! You'll have the opportunity to select and/or refine your characteristics in this next step.

## Sheet: 2a. Experiences
	2. Applicant Criteria Identification & Prioritization			Examples of Experiences
	Identifying and defining the Experiences, Attributes, Competencies, and Metrics (EACMs) that reflect your organizational mission and are aligned with your residency program's goals is a critical aspect of developing a holistic review process. Establishing a common understanding of these criteria streamlines recruitment, guides evaluators and interviewers, allows development of effective assessmen…			Challenges overcome Breadth of life experience Job experience (non-medical physics) Clinical medical physics experience Leadership roles Service to the community Teaching experience Educational background Research experience Professional development, e.g., workshops, conferences
	Directions ❶ Criteria: Add criteria that fall under Experiences. Use the dropdown to select a characteristic from the Preparation tab and/or edit with free text. Any duplicate entries within the EACM tabs 2a-d will be highlighted. ❷ Importance: Use the dropdown to rank the importance of each criterion listed: Very Important, Important, Somewhat Important, or Not Important. ❸ Hard Requirement: Is …
	Experiences			STAGE(S) FOR CRITERIA EVALUATION
	Criteria	Importance	Hard Requirement	Application Review	Screening Interview	Full Interview

## Sheet: 2b. Attributes
	2. Applicant Criteria Identification & Prioritization			Examples of Attributes
	Identifying and defining the Experiences, Attributes, Competencies, and Metrics (EACMs) that reflect your organizational mission and are aligned with your residency program's goals is a critical aspect of developing a holistic review process. Establishing a common understanding of these criteria streamlines recruitment, guides evaluators and interviewers, allows development of effective assessmen…			Critical reasoning Attention to detail Growth mindset / Initiative / Intellectual curiosity Leadership skills Motivation for a medical physics career Reliability and dependability Emotional intelligence Respect for staff and patients Self-motivated learner / Teachability Teamwork Interest in specialty (i.e., therapy or imaging) Interest in the institution/program Added value to our program Desire…
	Directions ❶ Criteria: Add criteria that fall under Attributes. Use the dropdown to select a characteristic from the Preparation tab and/or edit with free text. Any duplicate entries within the EACM tabs 2a-d will be highlighted. ❷ Importance: Use the dropdown to rank the importance of each criterion listed: Very Important, Important, Somewhat Important, or Not Important. ❸ Hard Requirement: Is t…
	Attributes			STAGE(S) FOR CRITERIA EVALUATION
	Criteria	Importance	Hard Requirement	Application Review	Screening Interview	Full Interview

## Sheet: 2c. Competencies
	2. Applicant Criteria Identification & Prioritization			Examples of Competencies
	Identifying and defining the Experiences, Attributes, Competencies, and Metrics (EACMs) that reflect your organizational mission and are aligned with your residency program's goals is a critical aspect of developing a holistic review process. Establishing a common understanding of these criteria streamlines recruitment, guides evaluators and interviewers, allows development of effective assessmen…			Resilience and adaptability Problem solving Time management skills Ability to handle high stress situations Communication skills Strong work ethic Ability to handle disappointment Ability to handle feedback Ability to ask for help Professionalism Solid foundation of knowledge Conflict resolution Ability to work with a wide range of individuals Organizational skills
	Directions ❶ Criteria: Add criteria that fall under Competencies. Use the dropdown to select a characteristic from the Preparation tab and/or edit with free text. Any duplicate entries within the EACM tabs 2a-d will be highlighted. ❷ Importance: Use the dropdown to rank the importance of each criterion listed: Very Important, Important, Somewhat Important, or Not Important. ❸ Hard Requirement: Is…
	Competencies			STAGE(S) FOR CRITERIA EVALUATION
	Criteria	Importance	Hard Requirement	Application Review	Screening Interview	Full Interview

## Sheet: 2d. Metrics
	2. Applicant Criteria Identification & Prioritization			Examples of Metrics
	Identifying and defining the Experiences, Attributes, Competencies, and Metrics (EACMs) that reflect your organizational mission and are aligned with your residency program's goals is a critical aspect of developing a holistic review process. Establishing a common understanding of these criteria streamlines recruitment, guides evaluators and interviewers, allows development of effective assessmen…			Medical Physics graduate degree (e.g., MS/PhD) Grants/patents Honors/awards Registered for or passed ABR Part 1 GPA Peer-reviewed publications Abstracts CAMPEP degree/certificate Oral presentations
	Directions ❶ Criteria: Add criteria that fall under Metrics. Use the dropdown to select a characteristic from the Preparation tab and/or edit with free text. Any duplicate entries within the EACM tabs 2a-d will be highlighted. ❷ Importance: Use the dropdown to rank the importance of each criterion listed: Very Important, Important, Somewhat Important, or Not Important. ❸ Hard Requirement: Is this…
	Metrics			STAGE(S) FOR CRITERIA EVALUATION
	Criteria	Importance	Hard Requirement	Application Review	Screening Interview	Full Interview

## Sheet: (2. Combined EACM Table)
	EACM Category	Criteria	Importance	Hard Requirement	Application Review	Screening Interview	Full Interview		Pulling from Tables in tabs using structured references; prevents cut/paste operations from modifying explicit cell references in the FullEACM table. (Tables cannot contain arrays from structured references to other Tables.)	Criteria	Importance	Hard Requirement
	Experiences	0	0	0	0	0	0			0	0	0
	Experiences	0	0	0	0	0	0			0	0	0
	Experiences	0	0	0	0	0	0			0	0	0
	Experiences	0	0	0	0	0	0			0	0	0
	Experiences	0	0	0	0	0	0			0	0	0
	Experiences	0	0	0	0	0	0			0	0	0
	Experiences	0	0	0	0	0	0			0	0	0
	Experiences	0	0	0	0	0	0			0	0	0
	Experiences	0	0	0	0	0	0			0	0	0
	Experiences	0	0	0	0	0	0			0	0	0
	Experiences	0	0	0	0	0	0			0	0	0
	Experiences	0	0	0	0	0	0			0	0	0
	Experiences	0	0	0	0	0	0			0	0	0
	Experiences	0	0	0	0	0	0			0	0	0
	Experiences	0	0	0	0	0	0			0	0	0
	Experiences	0	0	0	0	0	0			0	0	0
	Attributes	0	0	0	0	0	0			0	0	0
	Attributes	0	0	0	0	0	0			0	0	0
	Attributes	0	0	0	0	0	0			0	0	0
	Attributes	0	0	0	0	0	0			0	0	0
	Attributes	0	0	0	0	0	0			0	0	0
	Attributes	0	0	0	0	0	0			0	0	0
	Attributes	0	0	0	0	0	0			0	0	0
	Attributes	0	0	0	0	0	0			0	0	0
	Attributes	0	0	0	0	0	0			0	0	0
	Attributes	0	0	0	0	0	0			0	0	0
	Attributes	0	0	0	0	0	0			0	0	0
	Attributes	0	0	0	0	0	0			0	0	0
	Attributes	0	0	0	0	0	0			0	0	0
	Attributes	0	0	0	0	0	0			0	0	0
	Attributes	0	0	0	0	0	0			0	0	0
	Attributes	0	0	0	0	0	0			0	0	0
	Competencies	0	0	0	0	0	0			0	0	0
	Competencies	0	0	0	0	0	0			0	0	0
	Competencies	0	0	0	0	0	0			0	0	0
	Competencies	0	0	0	0	0	0			0	0	0
	Competencies	0	0	0	0	0	0			0	0	0
	Competencies	0	0	0	0	0	0			0	0	0
	Competencies	0	0	0	0	0	0			0	0	0
	Competencies	0	0	0	0	0	0			0	0	0
	Competencies	0	0	0	0	0	0			0	0	0
	Competencies	0	0	0	0	0	0			0	0	0
	Competencies	0	0	0	0	0	0			0	0	0
	Competencies	0	0	0	0	0	0			0	0	0
	Competencies	0	0	0	0	0	0			0	0	0
	Competencies	0	0	0	0	0	0			0	0	0
	Competencies	0	0	0	0	0	0			0	0	0
	Competencies	0	0	0	0	0	0			0	0	0
	Metrics	0	0	0	0	0	0			0	0	0
	Metrics	0	0	0	0	0	0			0	0	0
	Metrics	0	0	0	0	0	0			0	0	0
	Metrics	0	0	0	0	0	0			0	0	0
	Metrics	0	0	0	0	0	0			0	0	0
	Metrics	0	0	0	0	0	0			0	0	0
	Metrics	0	0	0	0	0	0			0	0	0
	Metrics	0	0	0	0	0	0			0	0	0
	Metrics	0	0	0	0	0	0			0	0	0
	Metrics	0	0	0	0	0	0			0	0	0
	Metrics	0	0	0	0	0	0			0	0	0
	Metrics	0	0	0	0	0	0			0	0	0
	Metrics	0	0	0	0	0	0			0	0	0
	Metrics	0	0	0	0	0	0			0	0	0
	Metrics	0	0	0	0	0	0			0	0	0
	Metrics	0	0	0	0	0	0			0	0	0

## Sheet: 3. Final Selection Criteria
	3. Final Selection Criteria
	The table below will automatically populate with the criteria you've marked as very important, important, or somewhat important in the EACM tabs (2a-d). Whether these criteria were marked as hard requirements (i.e., an application will not proceed to the next step without meeting this criteria) is also shown for your reference. Review the list to ensure you've included all your criteria with suff…
	Directions:
	❶ Check to make sure that all the criteria you want to evaluate are included in the table below! Edit your entries in the EACM tabs 2a-d as needed.
	❷ Select at least one stage (Application, Screening Interview, Full Interview) for every criteria you intend to evaluate. Edit selections in the EACM tabs 2a-d as needed.
	❸ Review and FINALIZE before moving on to next tabs! The selections here will set up your tables for the rest of the workbook.				STAGE(S) FOR CRITERIA EVALUATION
	EACM Category	Criteria	Importance	Hard Requirement	Application Review	Screening Interview	Full Interview
	#VALUE!

## Sheet: 4. Application Review
								← Scroll left for Importance and Hard Requirement fields
	4. Application Review							Creating an Anchored Rubric
	Review and create an anchored rubric for your application review criteria. ⚠ REVIEW & FINALIZE SELECTIONS SHOWN IN 3. Final Selection Criteria BEFORE PROCEEDING! ⚠ The table below will automatically populate with the selection criteria you chose to evaluate during the Application Review stage in the EACM tabs 2a-d.							Anchored rubrics provide clear and detailed descriptions of different performance levels for each of your evaluation criteria. They are referred to as "anchored" because assessment scores are tied to these specific standards.
	Directions ❶ Review the application review criteria below. ❷ Scroll right to create an anchored rubric for each of your criteria.							Directions ❶ Review the assessment criterion for a given row. ❷ Describe the standards that would constitute performance at different levels. The table below is set up to allow up to 5 "anchors" for each criterion, but you can describe as many or as few as appropriate for the criteria you are evaluating.
			Scroll right for Anchored Rubric →
	EACM Category	Criteria	Importance	Hard Requirement	Application	Screening Interview	Full Interview	Highest Score		Mid Score		Lowest Score

## Sheet: 5. Screening Interview
											← Scroll left for Screening Interview Criteria Checklist		Scroll right for Creating an Anchored Rubric →	← Scroll left for Selecting Screening Interview Questions
	5. Screening Interview										Selecting Screening Interview Questions			Creating an Anchored Rubric
	Review your screening interview criteria, select interview questions, and create an anchored rubric for your questions. ⚠ REVIEW & FINALIZE SELECTIONS SHOWN IN 3. Final Selection Criteria BEFORE PROCEEDING! ⚠ The tables in this section will automatically limit question selection to the criteria you chose to evaluate during the Screening Interview stage in the EACM tabs 2a-d.										Select up to 10 questions for screening interview. Scroll left to review the Screening Interview Criteria Checklist to ensure you have at least one question for each criterion. Directions ❶ Browse to tab 7. Question Bank and enter potential questions for your assessment criteria. ❷ Select criteria in the table below. You will only be able to select criteria that have been indicated for the screen…			Anchored rubrics provide clear and detailed descriptions of different performance levels for each of your evaluation criteria. They are referred to as "anchored" because assessment scores are tied to these specific standards.
	Scroll right for Selecting Screening Interview Questions and Creating an Anchored Rubric →													Directions ❶ Review the assessment criterion for a given row. ❷ Describe the standards that would constitute performance at different levels. The table below is set up to allow up to 5 "anchors" for each criterion, but you can describe as many or as few as appropriate for the criteria you are evaluating.
	Screening Interview Criteria Checklist																			Helper Filter Table for Question Dropdowns
	Question(s) Added	Number of Questions	EACM Category	Criteria	Importance	Hard Requirement	Application	Screening Interview	Full Interview		#	Criteria	Question	Highest Score	Column1	Mid Score	Column2	Lowest Score		1	2	3	4	5	6	7	8	9	10	11	12	13	14	15	16	17	18	19	20	21	22	23	24	25	26	27	28	29	30
	-1	0									1									0	0	0	0	0	0	0	0	0	0	#REF!	#REF!	#REF!	#REF!	#REF!	#REF!	#REF!	#REF!	#REF!	#REF!	#REF!	#REF!	#REF!	#REF!	#REF!	#REF!	#REF!	#REF!	#REF!	#REF!
	-1	0									2									0	0	0	0	0	0	0	0	0	0
	-1	0									3									0	0	0	0	0	0	0	0	0	0
	-1	0									4									0	0	0	0	0	0	0	0	0	0
	-1	0									5									0	0	0	0	0	0	0	0	0	0
	-1	0									6									0	0	0	0	0	0	0	0	0	0
	-1	0									7									0	0	0	0	0	0	0	0	0	0
	-1	0									8									0	0	0	0	0	0	0	0	0	0
	-1	0									9									0	0	0	0	0	0	0	0	0	0
	-1	0									10									0	0	0	0	0	0	0	0	0	0
	-1	0																		0	0	0	0	0	0	0	0	0	0
	-1	0																		0	0	0	0	0	0	0	0	0	0
	-1	0																		0	0	0	0	0	0	0	0	0	0
	-1	0																		0	0	0	0	0	0	0	0	0	0
	-1	0																		0	0	0	0	0	0	0	0	0	0
	-1	0																		0	0	0	0	0	0	0	0	0	0
	-1	0																		0	0	0	0	0	0	0	0	0	0
	-1	0																		0	0	0	0	0	0	0	0	0	0
	-1	0																		0	0	0	0	0	0	0	0	0	0
	-1	0																		0	0	0	0	0	0	0	0	0	0
	-1	0																		0	0	0	0	0	0	0	0	0	0
	-1	0																		0	0	0	0	0	0	0	0	0	0
	-1	0																		0	0	0	0	0	0	0	0	0	0
	-1	0																		0	0	0	0	0	0	0	0	0	0
	-1	0																		0	0	0	0	0	0	0	0	0	0
	-1	0																		0	0	0	0	0	0	0	0	0	0
	-1	0																		0	0	0	0	0	0	0	0	0	0
	-1	0																		0	0	0	0	0	0	0	0	0	0
	-1	0																		0	0	0	0	0	0	0	0	0	0
	-1	0																		0	0	0	0	0	0	0	0	0	0
	-1	0																		0	0	0	0	0	0	0	0	0	0
	-1	0																		0	0	0	0	0	0	0	0	0	0
	-1	0																		0	0	0	0	0	0	0	0	0	0
	-1	0																		0	0	0	0	0	0	0	0	0	0
	-1	0																		0	0	0	0	0	0	0	0	0	0
	-1	0																		0	0	0	0	0	0	0	0	0	0
	-1	0																		0	0	0	0	0	0	0	0	0	0
	-1	0																		0	0	0	0	0	0	0	0	0	0
	-1	0																		0	0	0	0	0	0	0	0	0	0
	-1	0																		0	0	0	0	0	0	0	0	0	0
	-1	0																		0	0	0	0	0	0	0	0	0	0
	-1	0																		0	0	0	0	0	0	0	0	0	0
	-1	0																		0	0	0	0	0	0	0	0	0	0
	-1	0																		0	0	0	0	0	0	0	0	0	0
	-1	0																		0	0	0	0	0	0	0	0	0	0
	-1	0																		0	0	0	0	0	0	0	0	0	0
	-1	0																		0	0	0	0	0	0	0	0	0	0
	-1	0																		0	0	0	0	0	0	0	0	0	0
	-1	0																		0	0	0	0	0	0	0	0	0	0
	-1	0																		0	0	0	0	0	0	0	0	0	0
	-1	0																		0	0	0	0	0	0	0	0	0	0
	-1	0																		0	0	0	0	0	0	0	0	0	0
	-1	0																		0	0	0	0	0	0	0	0	0	0
	-1	0																		0	0	0	0	0	0	0	0	0	0
	-1	0																		0	0	0	0	0	0	0	0	0	0
	-1	0																		0	0	0	0	0	0	0	0	0	0
	-1	0																		0	0	0	0	0	0	0	0	0	0
	-1	0																		0	0	0	0	0	0	0	0	0	0
	-1	0																		0	0	0	0	0	0	0	0	0	0
	-1	0																		0	0	0	0	0	0	0	0	0	0
	-1	0																		0	0	0	0	0	0	0	0	0	0
	-1	0																		0	0	0	0	0	0	0	0	0	0
	-1	0																		0	0	0	0	0	0	0	0	0	0
	-1	0																		0	0	0	0	0	0	0	0	0	0
																				0	0	0	0	0	0	0	0	0	0
																				0	0	0	0	0	0	0	0	0	0
																				0	0	0	0	0	0	0	0	0	0
																				0	0	0	0	0	0	0	0	0	0
																				0	0	0	0	0	0	0	0	0	0
																				0	0	0	0	0	0	0	0	0	0
																				0	0	0	0	0	0	0	0	0	0
																				0	0	0	0	0	0	0	0	0	0
																				0	0	0	0	0	0	0	0	0	0
																				0	0	0	0	0	0	0	0	0	0
																				0	0	0	0	0	0	0	0	0	0
																				0	0	0	0	0	0	0	0	0	0
																				0	0	0	0	0	0	0	0	0	0
																				0	0	0	0	0	0	0	0	0	0
																				0	0	0	0	0	0	0	0	0	0
																				0	0	0	0	0	0	0	0	0	0
																				0	0	0	0	0	0	0	0	0	0
																				0	0	0	0	0	0	0	0	0	0
																				0	0	0	0	0	0	0	0	0	0
																				0	0	0	0	0	0	0	0	0	0
																				0	0	0	0	0	0	0	0	0	0
																				0	0	0	0	0	0	0	0	0	0
																				0	0	0	0	0	0	0	0	0	0
																				0	0	0	0	0	0	0	0	0	0
																				0	0	0	0	0	0	0	0	0	0
																				0	0	0	0	0	0	0	0	0	0
																				0	0	0	0	0	0	0	0	0	0
																				0	0	0	0	0	0	0	0	0	0
																				0	0	0	0	0	0	0	0	0	0
																				0	0	0	0	0	0	0	0	0	0
																				0	0	0	0	0	0	0	0	0	0
																				0	0	0	0	0	0	0	0	0	0
																				0	0	0	0	0	0	0	0	0	0
																				0	0	0	0	0	0	0	0	0	0
																				0	0	0	0	0	0	0	0	0	0
																				0	0	0	0	0	0	0	0	0	0
																				0	0	0	0	0	0	0	0	0	0
																				0	0	0	0	0	0	0	0	0	0
																				0	0	0	0	0	0	0	0	0	0
																				0	0	0	0	0	0	0	0	0	0
																				0	0	0	0	0	0	0	0	0	0
																				0	0	0	0	0	0	0	0	0	0
																				0	0	0	0	0	0	0	0	0	0
																				0	0	0	0	0	0	0	0	0	0
																				0	0	0	0	0	0	0	0	0	0
																				0	0	0	0	0	0	0	0	0	0
																				0	0	0	0	0	0	0	0	0	0
																				0	0	0	0	0	0	0	0	0	0
																				0	0	0	0	0	0	0	0	0	0
																				0	0	0	0	0	0	0	0	0	0
																				0	0	0	0	0	0	0	0	0	0
																				0	0	0	0	0	0	0	0	0	0
																				0	0	0	0	0	0	0	0	0	0
																				0	0	0	0	0	0	0	0	0	0
																				0	0	0	0	0	0	0	0	0	0
																				0	0	0	0	0	0	0	0	0	0
																				0	0	0	0	0	0	0	0	0	0
																				0	0	0	0	0	0	0	0	0	0
																				0	0	0	0	0	0	0	0	0	0
																				0	0	0	0	0	0	0	0	0	0
																				0	0	0	0	0	0	0	0	0	0
																				0	0	0	0	0	0	0	0	0	0
																				0	0	0	0	0	0	0	0	0	0
																				0	0	0	0	0	0	0	0	0	0
																				0	0	0	0	0	0	0	0	0	0
																				0	0	0	0	0	0	0	0	0	0
																				0	0	0	0	0	0	0	0	0	0
																				0	0	0	0	0	0	0	0	0	0
																				0	0	0	0	0	0	0	0	0	0
																				0	0	0	0	0	0	0	0	0	0
																				0	0	0	0	0	0	0	0	0	0
																				0	0	0	0	0	0	0	0	0	0
																				0	0	0	0	0	0	0	0	0	0
																				0	0	0	0	0	0	0	0	0	0
																				0	0	0	0	0	0	0	0	0	0
																				0	0	0	0	0	0	0	0	0	0
																				0	0	0	0	0	0	0	0	0	0
																				0	0	0	0	0	0	0	0	0	0
																				0	0	0	0	0	0	0	0	0	0
																				0	0	0	0	0	0	0	0	0	0
																				0	0	0	0	0	0	0	0	0	0
																				0	0	0	0	0	0	0	0	0	0
																				0	0	0	0	0	0	0	0	0	0
																				0	0	0	0	0	0	0	0	0	0
																				0	0	0	0	0	0	0	0	0	0
																				0	0	0	0	0	0	0	0	0	0
																				0	0	0	0	0	0	0	0	0	0
																				0	0	0	0	0	0	0	0	0	0
																				0	0	0	0	0	0	0	0	0	0
																				0	0	0	0	0	0	0	0	0	0
																				0	0	0	0	0	0	0	0	0	0
																				0	0	0	0	0	0	0	0	0	0
																				0	0	0	0	0	0	0	0	0	0
																				0	0	0	0	0	0	0	0	0	0
																				0	0	0	0	0	0	0	0	0	0
																				0	0	0	0	0	0	0	0	0	0
																				0	0	0	0	0	0	0	0	0	0
																				0	0	0	0	0	0	0	0	0	0
																				0	0	0	0	0	0	0	0	0	0
																				0	0	0	0	0	0	0	0	0	0
																				0	0	0	0	0	0	0	0	0	0
																				0	0	0	0	0	0	0	0	0	0
																				0	0	0	0	0	0	0	0	0	0
																				0	0	0	0	0	0	0	0	0	0
																				0	0	0	0	0	0	0	0	0	0
																				0	0	0	0	0	0	0	0	0	0
																				0	0	0	0	0	0	0	0	0	0
																				0	0	0	0	0	0	0	0	0	0
																				0	0	0	0	0	0	0	0	0	0
																				0	0	0	0	0	0	0	0	0	0
																				0	0	0	0	0	0	0	0	0	0
																				0	0	0	0	0	0	0	0	0	0
																				0	0	0	0	0	0	0	0	0	0
																				0	0	0	0	0	0	0	0	0	0
																				0	0	0	0	0	0	0	0	0	0
																				0	0	0	0	0	0	0	0	0	0
																				0	0	0	0	0	0	0	0	0	0
																				0	0	0	0	0	0	0	0	0	0
																				0	0	0	0	0	0	0	0	0	0
																				0	0	0	0	0	0	0	0	0	0
																				0	0	0	0	0	0	0	0	0	0
																				0	0	0	0	0	0	0	0	0	0
																				0	0	0	0	0	0	0	0	0	0
																				0	0	0	0	0	0	0	0	0	0
																				0	0	0	0	0	0	0	0	0	0
																				0	0	0	0	0	0	0	0	0	0
																				0	0	0	0	0	0	0	0	0	0
																				0	0	0	0	0	0	0	0	0	0
																				0	0	0	0	0	0	0	0	0	0
																				0	0	0	0	0	0	0	0	0	0
																				0	0	0	0	0	0	0	0	0	0
																				0	0	0	0	0	0	0	0	0	0
																				0	0	0	0	0	0	0	0	0	0
																				0	0	0	0	0	0	0	0	0	0
																				0	0	0	0	0	0	0	0	0	0
																				0	0	0	0	0	0	0	0	0	0
																				0	0	0	0	0	0	0	0	0	0
																				0	0	0	0	0	0	0	0	0	0
																				0	0	0	0	0	0	0	0	0	0
																				0	0	0	0	0	0	0	0	0	0
																				0	0	0	0	0	0	0	0	0	0
																				0	0	0	0	0	0	0	0	0	0
																				0	0	0	0	0	0	0	0	0	0
																				0	0	0	0	0	0	0	0	0	0
																				0	0	0	0	0	0	0	0	0	0
																				0	0	0	0	0	0	0	0	0	0
																				0	0	0	0	0	0	0	0	0	0
																				0	0	0	0	0	0	0	0	0	0
																				0	0	0	0	0	0	0	0	0	0
																				0	0	0	0	0	0	0	0	0	0
																				0	0	0	0	0	0	0	0	0	0
																				0	0	0	0	0	0	0	0	0	0
																				0	0	0	0	0	0	0	0	0	0
																				0	0	0	0	0	0	0	0	0	0
																				0	0	0	0	0	0	0	0	0	0
																				0	0	0	0	0	0	0	0	0	0
																				0	0	0	0	0	0	0	0	0	0
																				0	0	0	0	0	0	0	0	0	0
																				0	0	0	0	0	0	0	0	0	0
																				0	0	0	0	0	0	0	0	0	0
																				0	0	0	0	0	0	0	0	0	0
																				0	0	0	0	0	0	0	0	0	0
																				0	0	0	0	0	0	0	0	0	0
																				0	0	0	0	0	0	0	0	0	0
																				0	0	0	0	0	0	0	0	0	0
																				0	0	0	0	0	0	0	0	0	0
																				0	0	0	0	0	0	0	0	0	0
																				0	0	0	0	0	0	0	0	0	0
																				0	0	0	0	0	0	0	0	0	0
																				0	0	0	0	0	0	0	0	0	0
																				0	0	0	0	0	0	0	0	0	0
																				0	0	0	0	0	0	0	0	0	0
																				0	0	0	0	0	0	0	0	0	0
																				0	0	0	0	0	0	0	0	0	0
																				0	0	0	0	0	0	0	0	0	0
																				0	0	0	0	0	0	0	0	0	0
																				0	0	0	0	0	0	0	0	0	0
																				0	0	0	0	0	0	0	0	0	0
																				0	0	0	0	0	0	0	0	0	0
																				0	0	0	0	0	0	0	0	0	0
																				0	0	0	0	0	0	0	0	0	0
																				0	0	0	0	0	0	0	0	0	0
																				0	0	0	0	0	0	0	0	0	0
																				0	0	0	0	0	0	0	0	0	0
																				0	0	0	0	0	0	0	0	0	0
																				0	0	0	0	0	0	0	0	0	0
																				0	0	0	0	0	0	0	0	0	0
																				0	0	0	0	0	0	0	0	0	0
																				0	0	0	0	0	0	0	0	0	0
																				0	0	0	0	0	0	0	0	0	0
																				0	0	0	0	0	0	0	0	0	0
																				0	0	0	0	0	0	0	0	0	0
																				0	0	0	0	0	0	0	0	0	0
																				0	0	0	0	0	0	0	0	0	0
																				0	0	0	0	0	0	0	0	0	0
																				0	0	0	0	0	0	0	0	0	0
																				0	0	0	0	0	0	0	0	0	0
																				0	0	0	0	0	0	0	0	0	0
																				0	0	0	0	0	0	0	0	0	0
																				0	0	0	0	0	0	0	0	0	0
																				0	0	0	0	0	0	0	0	0	0
																				0	0	0	0	0	0	0	0	0	0
																				0	0	0	0	0	0	0	0	0	0
																				0	0	0	0	0	0	0	0	0	0
																				0	0	0	0	0	0	0	0	0	0
																				0	0	0	0	0	0	0	0	0	0
																				0	0	0	0	0	0	0	0	0	0
																				0	0	0	0	0	0	0	0	0	0
																				0	0	0	0	0	0	0	0	0	0
																				0	0	0	0	0	0	0	0	0	0
																				0	0	0	0	0	0	0	0	0	0
																				0	0	0	0	0	0	0	0	0	0
																				0	0	0	0	0	0	0	0	0	0
																				0	0	0	0	0	0	0	0	0	0
																				0	0	0	0	0	0	0	0	0	0
																				0	0	0	0	0	0	0	0	0	0
																				0	0	0	0	0	0	0	0	0	0
																				0	0	0	0	0	0	0	0	0	0
																				0	0	0	0	0	0	0	0	0	0
																				0	0	0	0	0	0	0	0	0	0
																				0	0	0	0	0	0	0	0	0	0
																				0	0	0	0	0	0	0	0	0	0
																				0	0	0	0	0	0	0	0	0	0
																				0	0	0	0	0	0	0	0	0	0
																				0	0	0	0	0	0	0	0	0	0
																				0	0	0	0	0	0	0	0	0	0
																				0	0	0	0	0	0	0	0	0	0
																				0	0	0	0	0	0	0	0	0	0
																				0	0	0	0	0	0	0	0	0	0
																				0	0	0	0	0	0	0	0	0	0
																				0	0	0	0	0	0	0	0	0	0
																				0	0	0	0	0	0	0	0	0	0
																				0	0	0	0	0	0	0	0	0	0
																				0	0	0	0	0	0	0	0	0	0
																				0	0	0	0	0	0	0	0	0	0
																				0	0	0	0	0	0	0	0	0	0
																				0	0	0	0	0	0	0	0	0	0
																				0	0	0	0	0	0	0	0	0	0
																				0	0	0	0	0	0	0	0	0	0
																				0	0	0	0	0	0	0	0	0	0
																				0	0	0	0	0	0	0	0	0	0
																				0	0	0	0	0	0	0	0	0	0
																				0	0	0	0	0	0	0	0	0	0
																				0	0	0	0	0	0	0	0	0	0
																				0	0	0	0	0	0	0	0	0	0
																				0	0	0	0	0	0	0	0	0	0
																				0	0	0	0	0	0	0	0	0	0
																				0	0	0	0	0	0	0	0	0	0
																				0	0	0	0	0	0	0	0	0	0
																				0	0	0	0	0	0	0	0	0	0
																				0	0	0	0	0	0	0	0	0	0
																				0	0	0	0	0	0	0	0	0	0
																				0	0	0	0	0	0	0	0	0	0
																				0	0	0	0	0	0	0	0	0	0
																				0	0	0	0	0	0	0	0	0	0
																				0	0	0	0	0	0	0	0	0	0
																				0	0	0	0	0	0	0	0	0	0
																				0	0	0	0	0	0	0	0	0	0
																				0	0	0	0	0	0	0	0	0	0
																				0	0	0	0	0	0	0	0	0	0
																				0	0	0	0	0	0	0	0	0	0
																				0	0	0	0	0	0	0	0	0	0
																				0	0	0	0	0	0	0	0	0	0
																				0	0	0	0	0	0	0	0	0	0
																				0	0	0	0	0	0	0	0	0	0
																				0	0	0	0	0	0	0	0	0	0
																				0	0	0	0	0	0	0	0	0	0
																				0	0	0	0	0	0	0	0	0	0
																				0	0	0	0	0	0	0	0	0	0
																				0	0	0	0	0	0	0	0	0	0
																				0	0	0	0	0	0	0	0	0	0
																				0	0	0	0	0	0	0	0	0	0
																				0	0	0	0	0	0	0	0	0	0
																				0	0	0	0	0	0	0	0	0	0
																				0	0	0	0	0	0	0	0	0	0
																				0	0	0	0	0	0	0	0	0	0
																				0	0	0	0	0	0	0	0	0	0
																				0	0	0	0	0	0	0	0	0	0
																				0	0	0	0	0	0	0	0	0	0
																				0	0	0	0	0	0	0	0	0	0
																				0	0	0	0	0	0	0	0	0	0
																				0	0	0	0	0	0	0	0	0	0
																				0	0	0	0	0	0	0	0	0	0
																				0	0	0	0	0	0	0	0	0	0
																				0	0	0	0	0	0	0	0	0	0
																				0	0	0	0	0	0	0	0	0	0
																				0	0	0	0	0	0	0	0	0	0
																				0	0	0	0	0	0	0	0	0	0
																				0	0	0	0	0	0	0	0	0	0
																				0	0	0	0	0	0	0	0	0	0
																				0	0	0	0	0	0	0	0	0	0
																				0	0	0	0	0	0	0	0	0	0
																				0	0	0	0	0	0	0	0	0	0
																				0	0	0	0	0	0	0	0	0	0
																				0	0	0	0	0	0	0	0	0	0
																				0	0	0	0	0	0	0	0	0	0
																				0	0	0	0	0	0	0	0	0	0
																				0	0	0	0	0	0	0	0	0	0
																				0	0	0	0	0	0	0	0	0	0
																				0	0	0	0	0	0	0	0	0	0
																				0	0	0	0	0	0	0	0	0	0
																				0	0	0	0	0	0	0	0	0	0
																				0	0	0	0	0	0	0	0	0	0
																				0	0	0	0	0	0	0	0	0	0
																				0	0	0	0	0	0	0	0	0	0
																				0	0	0	0	0	0	0	0	0	0
																				0	0	0	0	0	0	0	0	0	0
																				0	0	0	0	0	0	0	0	0	0
																				0	0	0	0	0	0	0	0	0	0
																				0	0	0	0	0	0	0	0	0	0
																				0	0	0	0	0	0	0	0	0	0
																				0	0	0	0	0	0	0	0	0	0
																				0	0	0	0	0	0	0	0	0	0
																				0	0	0	0	0	0	0	0	0	0
																				0	0	0	0	0	0	0	0	0	0
																				0	0	0	0	0	0	0	0	0	0
																				0	0	0	0	0	0	0	0	0	0
																				0	0	0	0	0	0	0	0	0	0
																				0	0	0	0	0	0	0	0	0	0
																				0	0	0	0	0	0	0	0	0	0
																				0	0	0	0	0	0	0	0	0	0
																				0	0	0	0	0	0	0	0	0	0
																				0	0	0	0	0	0	0	0	0	0
																				0	0	0	0	0	0	0	0	0	0
																				0	0	0	0	0	0	0	0	0	0
																				0	0	0	0	0	0	0	0	0	0
																				0	0	0	0	0	0	0	0	0	0
																				0	0	0	0	0	0	0	0	0	0
																				0	0	0	0	0	0	0	0	0	0
																				0	0	0	0	0	0	0	0	0	0
																				0	0	0	0	0	0	0	0	0	0
																				0	0	0	0	0	0	0	0	0	0
																				0	0	0	0	0	0	0	0	0	0
																				0	0	0	0	0	0	0	0	0	0
																				0	0	0	0	0	0	0	0	0	0
																				0	0	0	0	0	0	0	0	0	0
																				0	0	0	0	0	0	0	0	0	0
																				0	0	0	0	0	0	0	0	0	0
																				0	0	0	0	0	0	0	0	0	0
																				0	0	0	0	0	0	0	0	0	0
																				0	0	0	0	0	0	0	0	0	0
																				0	0	0	0	0	0	0	0	0	0
																				0	0	0	0	0	0	0	0	0	0
																				0	0	0	0	0	0	0	0	0	0
																				0	0	0	0	0	0	0	0	0	0
																				0	0	0	0	0	0	0	0	0	0
																				0	0	0	0	0	0	0	0	0	0
																				0	0	0	0	0	0	0	0	0	0
																				0	0	0	0	0	0	0	0	0	0
																				0	0	0	0	0	0	0	0	0	0
																				0	0	0	0	0	0	0	0	0	0
																				0	0	0	0	0	0	0	0	0	0
																				0	0	0	0	0	0	0	0	0	0
																				0	0	0	0	0	0	0	0	0	0
																				0	0	0	0	0	0	0	0	0	0
																				0	0	0	0	0	0	0	0	0	0
																				0	0	0	0	0	0	0	0	0	0
																				0	0	0	0	0	0	0	0	0	0
																				0	0	0	0	0	0	0	0	0	0
																				0	0	0	0	0	0	0	0	0	0
																				0	0	0	0	0	0	0	0	0	0
																				0	0	0	0	0	0	0	0	0	0
																				0	0	0	0	0	0	0	0	0	0
																				0	0	0	0	0	0	0	0	0	0
																				0	0	0	0	0	0	0	0	0	0
																				0	0	0	0	0	0	0	0	0	0
																				0	0	0	0	0	0	0	0	0	0
																				0	0	0	0	0	0	0	0	0	0
																				0	0	0	0	0	0	0	0	0	0
																				0	0	0	0	0	0	0	0	0	0
																				0	0	0	0	0	0	0	0	0	0
																				0	0	0	0	0	0	0	0	0	0
																				0	0	0	0	0	0	0	0	0	0
																				0	0	0	0	0	0	0	0	0	0
																				0	0	0	0	0	0	0	0	0	0
																				0	0	0	0	0	0	0	0	0	0
																				0	0	0	0	0	0	0	0	0	0
																				0	0	0	0	0	0	0	0	0	0
																				0	0	0	0	0	0	0	0	0	0
																				0	0	0	0	0	0	0	0	0	0
																				0	0	0	0	0	0	0	0	0	0
																				0	0	0	0	0	0	0	0	0	0
																				0	0	0	0	0	0	0	0	0	0
																				0	0	0	0	0	0	0	0	0	0
																				0	0	0	0	0	0	0	0	0	0
																				0	0	0	0	0	0	0	0	0	0
																				0	0	0	0	0	0	0	0	0	0
																				0	0	0	0	0	0	0	0	0	0
																				0	0	0	0	0	0	0	0	0	0
																				0	0	0	0	0	0	0	0	0	0
																				0	0	0	0	0	0	0	0	0	0
																				0	0	0	0	0	0	0	0	0	0
																				0	0	0	0	0	0	0	0	0	0
																				0	0	0	0	0	0	0	0	0	0
																				0	0	0	0	0	0	0	0	0	0
																				0	0	0	0	0	0	0	0	0	0
																				0	0	0	0	0	0	0	0	0	0
																				0	0	0	0	0	0	0	0	0	0
																				0	0	0	0	0	0	0	0	0	0
																				0	0	0	0	0	0	0	0	0	0
																				0	0	0	0	0	0	0	0	0	0
																				0	0	0	0	0	0	0	0	0	0
																				0	0	0	0	0	0	0	0	0	0
																				0	0	0	0	0	0	0	0	0	0
																				0	0	0	0	0	0	0	0	0	0
																				0	0	0	0	0	0	0	0	0	0
																				0	0	0	0	0	0	0	0	0	0
																				0	0	0	0	0	0	0	0	0	0
																				0	0	0	0	0	0	0	0	0	0
																				0	0	0	0	0	0	0	0	0	0
																				0	0	0	0	0	0	0	0	0	0
																				0	0	0	0	0	0	0	0	0	0
																				0	0	0	0	0	0	0	0	0	0
																				0	0	0	0	0	0	0	0	0	0
																				0	0	0	0	0	0	0	0	0	0
																				0	0	0	0	0	0	0	0	0	0
																				0	0	0	0	0	0	0	0	0	0
																				0	0	0	0	0	0	0	0	0	0
																				0	0	0	0	0	0	0	0	0	0
																				0	0	0	0	0	0	0	0	0	0
																				0	0	0	0	0	0	0	0	0	0
																				0	0	0	0	0	0	0	0	0	0
																				0	0	0	0	0	0	0	0	0	0
																				0	0	0	0	0	0	0	0	0	0
																				0	0	0	0	0	0	0	0	0	0
																				0	0	0	0	0	0	0	0	0	0
																				0	0	0	0	0	0	0	0	0	0
																				0	0	0	0	0	0	0	0	0	0
																				0	0	0	0	0	0	0	0	0	0
																				0	0	0	0	0	0	0	0	0	0
																				0	0	0	0	0	0	0	0	0	0
																				0	0	0	0	0	0	0	0	0	0
																				0	0	0	0	0	0	0	0	0	0
																				0	0	0	0	0	0	0	0	0	0
																				0	0	0	0	0	0	0	0	0	0
																				0	0	0	0	0	0	0	0	0	0
																				0	0	0	0	0	0	0	0	0	0
																				0	0	0	0	0	0	0	0	0	0
																				0	0	0	0	0	0	0	0	0	0
																				0	0	0	0	0	0	0	0	0	0
																				0	0	0	0	0	0	0	0	0	0
																				0	0	0	0	0	0	0	0	0	0
																				0	0	0	0	0	0	0	0	0	0
																				0	0	0	0	0	0	0	0	0	0
																				0	0	0	0	0	0	0	0	0	0
																				0	0	0	0	0	0	0	0	0	0
																				0	0	0	0	0	0	0	0	0	0
																				0	0	0	0	0	0	0	0	0	0
																				0	0	0	0	0	0	0	0	0	0
																				0	0	0	0	0	0	0	0	0	0
																				0	0	0	0	0	0	0	0	0	0
																				0	0	0	0	0	0	0	0	0	0
																				0	0	0	0	0	0	0	0	0	0
																				0	0	0	0	0	0	0	0	0	0
																				0	0	0	0	0	0	0	0	0	0
																				0	0	0	0	0	0	0	0	0	0
																				0	0	0	0	0	0	0	0	0	0
																				0	0	0	0	0	0	0	0	0	0
																				0	0	0	0	0	0	0	0	0	0
																				0	0	0	0	0	0	0	0	0	0
																				0	0	0	0	0	0	0	0	0	0
																				0	0	0	0	0	0	0	0	0	0
																				0	0	0	0	0	0	0	0	0	0
																				0	0	0	0	0	0	0	0	0	0
																				0	0	0	0	0	0	0	0	0	0
																				0	0	0	0	0	0	0	0	0	0
																				0	0	0	0	0	0	0	0	0	0
																				0	0	0	0	0	0	0	0	0	0
																				0	0	0	0	0	0	0	0	0	0
																				0	0	0	0	0	0	0	0	0	0
																				0	0	0	0	0	0	0	0	0	0
																				0	0	0	0	0	0	0	0	0	0
																				0	0	0	0	0	0	0	0	0	0
																				0	0	0	0	0	0	0	0	0	0
																				0	0	0	0	0	0	0	0	0	0
																				0	0	0	0	0	0	0	0	0	0
																				0	0	0	0	0	0	0	0	0	0
																				0	0	0	0	0	0	0	0	0	0
																				0	0	0	0	0	0	0	0	0	0
																				0	0	0	0	0	0	0	0	0	0
																				0	0	0	0	0	0	0	0	0	0
																				0	0	0	0	0	0	0	0	0	0
																				0	0	0	0	0	0	0	0	0	0
																				0	0	0	0	0	0	0	0	0	0
																				0	0	0	0	0	0	0	0	0	0
																				0	0	0	0	0	0	0	0	0	0
																				0	0	0	0	0	0	0	0	0	0
																				0	0	0	0	0	0	0	0	0	0
																				0	0	0	0	0	0	0	0	0	0
																				0	0	0	0	0	0	0	0	0	0
																				0	0	0	0	0	0	0	0	0	0
																				0	0	0	0	0	0	0	0	0	0
																				0	0	0	0	0	0	0	0	0	0
																				0	0	0	0	0	0	0	0	0	0
																				0	0	0	0	0	0	0	0	0	0
																				0	0	0	0	0	0	0	0	0	0
																				0	0	0	0	0	0	0	0	0	0
																				0	0	0	0	0	0	0	0	0	0
																				0	0	0	0	0	0	0	0	0	0
																				0	0	0	0	0	0	0	0	0	0
																				0	0	0	0	0	0	0	0	0	0
																				0	0	0	0	0	0	0	0	0	0
																				0	0	0	0	0	0	0	0	0	0
																				0	0	0	0	0	0	0	0	0	0
																				0	0	0	0	0	0	0	0	0	0
																				0	0	0	0	0	0	0	0	0	0
																				0	0	0	0	0	0	0	0	0	0
																				0	0	0	0	0	0	0	0	0	0
																				0	0	0	0	0	0	0	0	0	0
																				0	0	0	0	0	0	0	0	0	0
																				0	0	0	0	0	0	0	0	0	0
																				0	0	0	0	0	0	0	0	0	0
																				0	0	0	0	0	0	0	0	0	0
																				0	0	0	0	0	0	0	0	0	0
																				0	0	0	0	0	0	0	0	0	0
																				0	0	0	0	0	0	0	0	0	0
																				0	0	0	0	0	0	0	0	0	0
																				0	0	0	0	0	0	0	0	0	0
																				0	0	0	0	0	0	0	0	0	0
																				0	0	0	0	0	0	0	0	0	0
																				0	0	0	0	0	0	0	0	0	0
																				0	0	0	0	0	0	0	0	0	0
																				0	0	0	0	0	0	0	0	0	0
																				0	0	0	0	0	0	0	0	0	0
																				0	0	0	0	0	0	0	0	0	0
																				0	0	0	0	0	0	0	0	0	0
																				0	0	0	0	0	0	0	0	0	0
																				0	0	0	0	0	0	0	0	0	0
																				0	0	0	0	0	0	0	0	0	0
																				0	0	0	0	0	0	0	0	0	0
																				0	0	0	0	0	0	0	0	0	0
																				0	0	0	0	0	0	0	0	0	0
																				0	0	0	0	0	0	0	0	0	0
																				0	0	0	0	0	0	0	0	0	0
																				0	0	0	0	0	0	0	0	0	0
																				0	0	0	0	0	0	0	0	0	0
																				0	0	0	0	0	0	0	0	0	0
																				0	0	0	0	0	0	0	0	0	0
																				0	0	0	0	0	0	0	0	0	0
																				0	0	0	0	0	0	0	0	0	0
																				0	0	0	0	0	0	0	0	0	0
																				0	0	0	0	0	0	0	0	0	0
																				0	0	0	0	0	0	0	0	0	0
																				0	0	0	0	0	0	0	0	0	0
																				0	0	0	0	0	0	0	0	0	0
																				0	0	0	0	0	0	0	0	0	0
																				0	0	0	0	0	0	0	0	0	0
																				0	0	0	0	0	0	0	0	0	0
																				0	0	0	0	0	0	0	0	0	0
																				0	0	0	0	0	0	0	0	0	0
																				0	0	0	0	0	0	0	0	0	0
																				0	0	0	0	0	0	0	0	0	0
																				0	0	0	0	0	0	0	0	0	0
																				0	0	0	0	0	0	0	0	0	0
																				0	0	0	0	0	0	0	0	0	0
																				0	0	0	0	0	0	0	0	0	0
																				0	0	0	0	0	0	0	0	0	0
																				0	0	0	0	0	0	0	0	0	0
																				0	0	0	0	0	0	0	0	0	0
																				0	0	0	0	0	0	0	0	0	0
																				0	0	0	0	0	0	0	0	0	0
																				0	0	0	0	0	0	0	0	0	0
																				0	0	0	0	0	0	0	0	0	0
																				0	0	0	0	0	0	0	0	0	0
																				0	0	0	0	0	0	0	0	0	0
																				0	0	0	0	0	0	0	0	0	0
																				0	0	0	0	0	0	0	0	0	0
																				0	0	0	0	0	0	0	0	0	0
																				0	0	0	0	0	0	0	0	0	0
																				0	0	0	0	0	0	0	0	0	0
																				0	0	0	0	0	0	0	0	0	0
																				0	0	0	0	0	0	0	0	0	0
																				0	0	0	0	0	0	0	0	0	0
																				0	0	0	0	0	0	0	0	0	0
																				0	0	0	0	0	0	0	0	0	0
																				0	0	0	0	0	0	0	0	0	0
																				0	0	0	0	0	0	0	0	0	0
																				0	0	0	0	0	0	0	0	0	0
																				0	0	0	0	0	0	0	0	0	0
																				0	0	0	0	0	0	0	0	0	0
																				0	0	0	0	0	0	0	0	0	0
																				0	0	0	0	0	0	0	0	0	0
																				0	0	0	0	0	0	0	0	0	0
																				0	0	0	0	0	0	0	0	0	0
																				0	0	0	0	0	0	0	0	0	0
																				0	0	0	0	0	0	0	0	0	0
																				0	0	0	0	0	0	0	0	0	0
																				0	0	0	0	0	0	0	0	0	0
																				0	0	0	0	0	0	0	0	0	0
																				0	0	0	0	0	0	0	0	0	0
																				0	0	0	0	0	0	0	0	0	0
																				0	0	0	0	0	0	0	0	0	0
																				0	0	0	0	0	0	0	0	0	0
																				0	0	0	0	0	0	0	0	0	0
																				0	0	0	0	0	0	0	0	0	0
																				0	0	0	0	0	0	0	0	0	0
																				0	0	0	0	0	0	0	0	0	0
																				0	0	0	0	0	0	0	0	0	0
																				0	0	0	0	0	0	0	0	0	0
																				0	0	0	0	0	0	0	0	0	0
																				0	0	0	0	0	0	0	0	0	0
																				0	0	0	0	0	0	0	0	0	0
																				0	0	0	0	0	0	0	0	0	0
																				0	0	0	0	0	0	0	0	0	0
																				0	0	0	0	0	0	0	0	0	0
																				0	0	0	0	0	0	0	0	0	0
																				0	0	0	0	0	0	0	0	0	0
																				0	0	0	0	0	0	0	0	0	0
																				0	0	0	0	0	0	0	0	0	0
																				0	0	0	0	0	0	0	0	0	0
																				0	0	0	0	0	0	0	0	0	0
																				0	0	0	0	0	0	0	0	0	0
																				0	0	0	0	0	0	0	0	0	0
																				0	0	0	0	0	0	0	0	0	0
																				0	0	0	0	0	0	0	0	0	0
																				0	0	0	0	0	0	0	0	0	0
																				0	0	0	0	0	0	0	0	0	0
																				0	0	0	0	0	0	0	0	0	0
																				0	0	0	0	0	0	0	0	0	0
																				0	0	0	0	0	0	0	0	0	0
																				0	0	0	0	0	0	0	0	0	0
																				0	0	0	0	0	0	0	0	0	0
																				0	0	0	0	0	0	0	0	0	0
																				0	0	0	0	0	0	0	0	0	0
																				0	0	0	0	0	0	0	0	0	0
																				0	0	0	0	0	0	0	0	0	0
																				0	0	0	0	0	0	0	0	0	0
																				0	0	0	0	0	0	0	0	0	0
																				0	0	0	0	0	0	0	0	0	0
																				0	0	0	0	0	0	0	0	0	0
																				0	0	0	0	0	0	0	0	0	0
																				0	0	0	0	0	0	0	0	0	0
																				0	0	0	0	0	0	0	0	0	0
																				0	0	0	0	0	0	0	0	0	0
																				0	0	0	0	0	0	0	0	0	0
																				0	0	0	0	0	0	0	0	0	0
																				0	0	0	0	0	0	0	0	0	0
																				0	0	0	0	0	0	0	0	0	0
																				0	0	0	0	0	0	0	0	0	0
																				0	0	0	0	0	0	0	0	0	0
																				0	0	0	0	0	0	0	0	0	0
																				0	0	0	0	0	0	0	0	0	0
																				0	0	0	0	0	0	0	0	0	0
																				0	0	0	0	0	0	0	0	0	0
																				0	0	0	0	0	0	0	0	0	0
																				0	0	0	0	0	0	0	0	0	0
																				0	0	0	0	0	0	0	0	0	0
																				0	0	0	0	0	0	0	0	0	0
																				0	0	0	0	0	0	0	0	0	0
																				0	0	0	0	0	0	0	0	0	0
																				0	0	0	0	0	0	0	0	0	0
																				0	0	0	0	0	0	0	0	0	0
																				0	0	0	0	0	0	0	0	0	0
																				0	0	0	0	0	0	0	0	0	0
																				0	0	0	0	0	0	0	0	0	0
																				0	0	0	0	0	0	0	0	0	0
																				0	0	0	0	0	0	0	0	0	0
																				0	0	0	0	0	0	0	0	0	0
																				0	0	0	0	0	0	0	0	0	0
																				0	0	0	0	0	0	0	0	0	0
																				0	0	0	0	0	0	0	0	0	0
																				0	0	0	0	0	0	0	0	0	0
																				0	0	0	0	0	0	0	0	0	0
																				0	0	0	0	0	0	0	0	0	0
																				0	0	0	0	0	0	0	0	0	0
																				0	0	0	0	0	0	0	0	0	0
																				0	0	0	0	0	0	0	0	0	0
																				0	0	0	0	0	0	0	0	0	0
																				0	0	0	0	0	0	0	0	0	0
																				0	0	0	0	0	0	0	0	0	0
																				0	0	0	0	0	0	0	0	0	0
																				0	0	0	0	0	0	0	0	0	0
																				0	0	0	0	0	0	0	0	0	0
																				0	0	0	0	0	0	0	0	0	0
																				0	0	0	0	0	0	0	0	0	0
																				0	0	0	0	0	0	0	0	0	0
																				0	0	0	0	0	0	0	0	0	0
																				0	0	0	0	0	0	0	0	0	0
																				0	0	0	0	0	0	0	0	0	0
																				0	0	0	0	0	0	0	0	0	0
																				0	0	0	0	0	0	0	0	0	0
																				0	0	0	0	0	0	0	0	0	0
																				0	0	0	0	0	0	0	0	0	0
																				0	0	0	0	0	0	0	0	0	0
																				0	0	0	0	0	0	0	0	0	0
																				0	0	0	0	0	0	0	0	0	0
																				0	0	0	0	0	0	0	0	0	0
																				0	0	0	0	0	0	0	0	0	0
																				0	0	0	0	0	0	0	0	0	0
																				0	0	0	0	0	0	0	0	0	0
																				0	0	0	0	0	0	0	0	0	0
																				0	0	0	0	0	0	0	0	0	0
																				0	0	0	0	0	0	0	0	0	0
																				0	0	0	0	0	0	0	0	0	0
																				0	0	0	0	0	0	0	0	0	0
																				0	0	0	0	0	0	0	0	0	0
																				0	0	0	0	0	0	0	0	0	0
																				0	0	0	0	0	0	0	0	0	0
																				0	0	0	0	0	0	0	0	0	0
																				0	0	0	0	0	0	0	0	0	0
																				0	0	0	0	0	0	0	0	0	0
																				0	0	0	0	0	0	0	0	0	0
																				0	0	0	0	0	0	0	0	0	0
																				0	0	0	0	0	0	0	0	0	0
																				0	0	0	0	0	0	0	0	0	0
																				0	0	0	0	0	0	0	0	0	0
																				0	0	0	0	0	0	0	0	0	0
																				0	0	0	0	0	0	0	0	0	0
																				0	0	0	0	0	0	0	0	0	0
																				0	0	0	0	0	0	0	0	0	0
																				0	0	0	0	0	0	0	0	0	0
																				0	0	0	0	0	0	0	0	0	0
																				0	0	0	0	0	0	0	0	0	0
																				0	0	0	0	0	0	0	0	0	0
																				0	0	0	0	0	0	0	0	0	0
																				0	0	0	0	0	0	0	0	0	0
																				0	0	0	0	0	0	0	0	0	0
																				0	0	0	0	0	0	0	0	0	0
																				0	0	0	0	0	0	0	0	0	0
																				0	0	0	0	0	0	0	0	0	0
																				0	0	0	0	0	0	0	0	0	0
																				0	0	0	0	0	0	0	0	0	0
																				0	0	0	0	0	0	0	0	0	0
																				0	0	0	0	0	0	0	0	0	0
																				0	0	0	0	0	0	0	0	0	0
																				0	0	0	0	0	0	0	0	0	0
																				0	0	0	0	0	0	0	0	0	0
																				0	0	0	0	0	0	0	0	0	0
																				0	0	0	0	0	0	0	0	0	0
																				0	0	0	0	0	0	0	0	0	0
																				0	0	0	0	0	0	0	0	0	0
																				0	0	0	0	0	0	0	0	0	0
																				0	0	0	0	0	0	0	0	0	0
																				0	0	0	0	0	0	0	0	0	0
																				0	0	0	0	0	0	0	0	0	0
																				0	0	0	0	0	0	0	0	0	0
																				0	0	0	0	0	0	0	0	0	0
																				0	0	0	0	0	0	0	0	0	0
																				0	0	0	0	0	0	0	0	0	0
																				0	0	0	0	0	0	0	0	0	0
																				0	0	0	0	0	0	0	0	0	0
																				0	0	0	0	0	0	0	0	0	0
																				0	0	0	0	0	0	0	0	0	0
																				0	0	0	0	0	0	0	0	0	0
																				0	0	0	0	0	0	0	0	0	0
																				0	0	0	0	0	0	0	0	0	0
																				0	0	0	0	0	0	0	0	0	0
																				0	0	0	0	0	0	0	0	0	0
																				0	0	0	0	0	0	0	0	0	0
																				0	0	0	0	0	0	0	0	0	0
																				0	0	0	0	0	0	0	0	0	0
																				0	0	0	0	0	0	0	0	0	0
																				0	0	0	0	0	0	0	0	0	0
																				0	0	0	0	0	0	0	0	0	0
																				0	0	0	0	0	0	0	0	0	0
																				0	0	0	0	0	0	0	0	0	0
																				0	0	0	0	0	0	0	0	0	0
																				0	0	0	0	0	0	0	0	0	0
																				0	0	0	0	0	0	0	0	0	0
																				0	0	0	0	0	0	0	0	0	0
																				0	0	0	0	0	0	0	0	0	0
																				0	0	0	0	0	0	0	0	0	0
																				0	0	0	0	0	0	0	0	0	0
																				0	0	0	0	0	0	0	0	0	0
																				0	0	0	0	0	0	0	0	0	0
																				0	0	0	0	0	0	0	0	0	0
																				0	0	0	0	0	0	0	0	0	0
																				0	0	0	0	0	0	0	0	0	0
																				0	0	0	0	0	0	0	0	0	0
																				0	0	0	0	0	0	0	0	0	0
																				0	0	0	0	0	0	0	0	0	0
																				0	0	0	0	0	0	0	0	0	0
																				0	0	0	0	0	0	0	0	0	0
																				0	0	0	0	0	0	0	0	0	0
																				0	0	0	0	0	0	0	0	0	0
																				0	0	0	0	0	0	0	0	0	0
																				0	0	0	0	0	0	0	0	0	0
																				0	0	0	0	0	0	0	0	0	0
																				0	0	0	0	0	0	0	0	0	0
																				0	0	0	0	0	0	0	0	0	0
																				0	0	0	0	0	0	0	0	0	0
																				0	0	0	0	0	0	0	0	0	0
																				0	0	0	0	0	0	0	0	0	0
																				0	0	0	0	0	0	0	0	0	0
																				0	0	0	0	0	0	0	0	0	0
																				0	0	0	0	0	0	0	0	0	0
																				0	0	0	0	0	0	0	0	0	0
																				0	0	0	0	0	0	0	0	0	0
																				0	0	0	0	0	0	0	0	0	0
																				0	0	0	0	0	0	0	0	0	0
																				0	0	0	0	0	0	0	0	0	0
																				0	0	0	0	0	0	0	0	0	0
																				0	0	0	0	0	0	0	0	0	0
																				0	0	0	0	0	0	0	0	0	0
																				0	0	0	0	0	0	0	0	0	0
																				0	0	0	0	0	0	0	0	0	0
																				0	0	0	0	0	0	0	0	0	0
																				0	0	0	0	0	0	0	0	0	0
																				0	0	0	0	0	0	0	0	0	0
																				0	0	0	0	0	0	0	0	0	0
																				0	0	0	0	0	0	0	0	0	0
																				0	0	0	0	0	0	0	0	0	0
																				0	0	0	0	0	0	0	0	0	0
																				0	0	0	0	0	0	0	0	0	0
																				0	0	0	0	0	0	0	0	0	0
																				0	0	0	0	0	0	0	0	0	0
																				0	0	0	0	0	0	0	0	0	0
																				0	0	0	0	0	0	0	0	0	0
																				0	0	0	0	0	0	0	0	0	0
																				0	0	0	0	0	0	0	0	0	0
																				0	0	0	0	0	0	0	0	0	0
																				0	0	0	0	0	0	0	0	0	0
																				0	0	0	0	0	0	0	0	0	0
																				0	0	0	0	0	0	0	0	0	0
																				0	0	0	0	0	0	0	0	0	0
																				0	0	0	0	0	0	0	0	0	0
																				0	0	0	0	0	0	0	0	0	0
																				0	0	0	0	0	0	0	0	0	0
																				0	0	0	0	0	0	0	0	0	0
																				0	0	0	0	0	0	0	0	0	0
																				0	0	0	0	0	0	0	0	0	0
																				0	0	0	0	0	0	0	0	0	0
																				0	0	0	0	0	0	0	0	0	0
																				0	0	0	0	0	0	0	0	0	0
																				0	0	0	0	0	0	0	0	0	0
																				0	0	0	0	0	0	0	0	0	0
																				0	0	0	0	0	0	0	0	0	0
																				0	0	0	0	0	0	0	0	0	0
																				0	0	0	0	0	0	0	0	0	0
																				0	0	0	0	0	0	0	0	0	0
																				0	0	0	0	0	0	0	0	0	0
																				0	0	0	0	0	0	0	0	0	0
																				0	0	0	0	0	0	0	0	0	0
																				0	0	0	0	0	0	0	0	0	0
																				0	0	0	0	0	0	0	0	0	0
																				0	0	0	0	0	0	0	0	0	0
																				0	0	0	0	0	0	0	0	0	0
																				0	0	0	0	0	0	0	0	0	0
																				0	0	0	0	0	0	0	0	0	0
																				0	0	0	0	0	0	0	0	0	0
																				0	0	0	0	0	0	0	0	0	0
																				0	0	0	0	0	0	0	0	0	0
																				0	0	0	0	0	0	0	0	0	0
																				0	0	0	0	0	0	0	0	0	0
																				0	0	0	0	0	0	0	0	0	0
																				0	0	0	0	0	0	0	0	0	0
																				0	0	0	0	0	0	0	0	0	0
																				0	0	0	0	0	0	0	0	0	0
																				0	0	0	0	0	0	0	0	0	0
																				0	0	0	0	0	0	0	0	0	0
																				0	0	0	0	0	0	0	0	0	0
																				0	0	0	0	0	0	0	0	0	0
																				0	0	0	0	0	0	0	0	0	0
																				0	0	0	0	0	0	0	0	0	0
																				0	0	0	0	0	0	0	0	0	0
																				0	0	0	0	0	0	0	0	0	0
																				0	0	0	0	0	0	0	0	0	0
																				0	0	0	0	0	0	0	0	0	0
																				0	0	0	0	0	0	0	0	0	0
																				0	0	0	0	0	0	0	0	0	0
																				0	0	0	0	0	0	0	0	0	0
																				0	0	0	0	0	0	0	0	0	0
																				0	0	0	0	0	0	0	0	0	0
																				0	0	0	0	0	0	0	0	0	0
																				0	0	0	0	0	0	0	0	0	0
																				0	0	0	0	0	0	0	0	0	0
																				0	0	0	0	0	0	0	0	0	0
																				0	0	0	0	0	0	0	0	0	0
																				0	0	0	0	0	0	0	0	0	0
																				0	0	0	0	0	0	0	0	0	0
																				0	0	0	0	0	0	0	0	0	0
																				0	0	0	0	0	0	0	0	0	0
																				0	0	0	0	0	0	0	0	0	0
																				0	0	0	0	0	0	0	0	0	0
																				0	0	0	0	0	0	0	0	0	0
																				0	0	0	0	0	0	0	0	0	0

## Sheet: 6. Full Interview
											← Scroll left for Full Interview Criteria Checklist		Scroll right for Creating an Anchored Rubric →	← Scroll left for Selecting Full Interview Questions
	6. Full Interview										Selecting Full Interview Questions			Creating an Anchored Rubric
	Review your full interview criteria, select interview questions, and create an anchored rubric for your questions. ⚠ REVIEW & FINALIZE SELECTIONS SHOWN IN 3. Final Selection Criteria BEFORE PROCEEDING! ⚠ The tables in this section will automatically limit question selection to the criteria you chose to evaluate during the Full Interview stage in the EACM tabs 2a-d.										Select up to 30 questions for full interview. Scroll left to review the Full Interview Criteria Checklist to ensure you have at least one question for each criterion. Directions ❶ Browse to tab 7. Question Bank and enter potential questions for your assessment criteria. ❷ Select criteria in the table below. You will only be able to select criteria that have been indicated for the full interview s…			Anchored rubrics provide clear and detailed descriptions of different performance levels for each of your evaluation criteria. They are referred to as "anchored" because assessment scores are tied to these specific standards.
	Scroll right for Selecting Full Interview Questions and Creating an Anchored Rubric →													Directions ❶ Review the assessment criterion for a given row. ❷ Describe the standards that would constitute performance at different levels. The table below is set up to allow up to 5 "anchors" for each criterion, but you can describe as many or as few as appropriate for the criteria you are evaluating.
	Full Interview Criteria Checklist																			Helper Filter Table for Question Dropdowns
	Question(s) Added	Number of Questions	EACM Category	Criteria	Importance	Hard Requirement	Application	Screening Interview	Full Interview		#	Criteria	Question	Highest Score	Column1	Mid Score	Column2	Lowest Score		1	2	3	4	5	6	7	8	9	10	11	12	13	14	15	16	17	18	19	20	21	22	23	24	25	26	27	28	29	30
	-1	0									1									0	0	0	0	0	0	0	0	0	0	0	0	0	0	0	0	0	0	0	0	0	0	0	0	0	0	0	0	0	0
	-1	0									2									0	0	0	0	0	0	0	0	0	0	0	0	0	0	0	0	0	0	0	0	0	0	0	0	0	0	0	0	0	0
	-1	0									3									0	0	0	0	0	0	0	0	0	0	0	0	0	0	0	0	0	0	0	0	0	0	0	0	0	0	0	0	0	0
	-1	0									4									0	0	0	0	0	0	0	0	0	0	0	0	0	0	0	0	0	0	0	0	0	0	0	0	0	0	0	0	0	0
	-1	0									5									0	0	0	0	0	0	0	0	0	0	0	0	0	0	0	0	0	0	0	0	0	0	0	0	0	0	0	0	0	0
	-1	0									6									0	0	0	0	0	0	0	0	0	0	0	0	0	0	0	0	0	0	0	0	0	0	0	0	0	0	0	0	0	0
	-1	0									7									0	0	0	0	0	0	0	0	0	0	0	0	0	0	0	0	0	0	0	0	0	0	0	0	0	0	0	0	0	0
	-1	0									8									0	0	0	0	0	0	0	0	0	0	0	0	0	0	0	0	0	0	0	0	0	0	0	0	0	0	0	0	0	0
	-1	0									9									0	0	0	0	0	0	0	0	0	0	0	0	0	0	0	0	0	0	0	0	0	0	0	0	0	0	0	0	0	0
	-1	0									10									0	0	0	0	0	0	0	0	0	0	0	0	0	0	0	0	0	0	0	0	0	0	0	0	0	0	0	0	0	0
	-1	0									11									0	0	0	0	0	0	0	0	0	0	0	0	0	0	0	0	0	0	0	0	0	0	0	0	0	0	0	0	0	0
	-1	0									12									0	0	0	0	0	0	0	0	0	0	0	0	0	0	0	0	0	0	0	0	0	0	0	0	0	0	0	0	0	0
	-1	0									13									0	0	0	0	0	0	0	0	0	0	0	0	0	0	0	0	0	0	0	0	0	0	0	0	0	0	0	0	0	0
	-1	0									14									0	0	0	0	0	0	0	0	0	0	0	0	0	0	0	0	0	0	0	0	0	0	0	0	0	0	0	0	0	0
	-1	0									15									0	0	0	0	0	0	0	0	0	0	0	0	0	0	0	0	0	0	0	0	0	0	0	0	0	0	0	0	0	0
	-1	0									16									0	0	0	0	0	0	0	0	0	0	0	0	0	0	0	0	0	0	0	0	0	0	0	0	0	0	0	0	0	0
	-1	0									17									0	0	0	0	0	0	0	0	0	0	0	0	0	0	0	0	0	0	0	0	0	0	0	0	0	0	0	0	0	0
	-1	0									18									0	0	0	0	0	0	0	0	0	0	0	0	0	0	0	0	0	0	0	0	0	0	0	0	0	0	0	0	0	0
	-1	0									19									0	0	0	0	0	0	0	0	0	0	0	0	0	0	0	0	0	0	0	0	0	0	0	0	0	0	0	0	0	0
	-1	0									20									0	0	0	0	0	0	0	0	0	0	0	0	0	0	0	0	0	0	0	0	0	0	0	0	0	0	0	0	0	0
	-1	0									21									0	0	0	0	0	0	0	0	0	0	0	0	0	0	0	0	0	0	0	0	0	0	0	0	0	0	0	0	0	0
	-1	0									22									0	0	0	0	0	0	0	0	0	0	0	0	0	0	0	0	0	0	0	0	0	0	0	0	0	0	0	0	0	0
	-1	0									23									0	0	0	0	0	0	0	0	0	0	0	0	0	0	0	0	0	0	0	0	0	0	0	0	0	0	0	0	0	0
	-1	0									24									0	0	0	0	0	0	0	0	0	0	0	0	0	0	0	0	0	0	0	0	0	0	0	0	0	0	0	0	0	0
	-1	0									25									0	0	0	0	0	0	0	0	0	0	0	0	0	0	0	0	0	0	0	0	0	0	0	0	0	0	0	0	0	0
	-1	0									26									0	0	0	0	0	0	0	0	0	0	0	0	0	0	0	0	0	0	0	0	0	0	0	0	0	0	0	0	0	0
	-1	0									27									0	0	0	0	0	0	0	0	0	0	0	0	0	0	0	0	0	0	0	0	0	0	0	0	0	0	0	0	0	0
	-1	0									28									0	0	0	0	0	0	0	0	0	0	0	0	0	0	0	0	0	0	0	0	0	0	0	0	0	0	0	0	0	0
	-1	0									29									0	0	0	0	0	0	0	0	0	0	0	0	0	0	0	0	0	0	0	0	0	0	0	0	0	0	0	0	0	0
	-1	0									30									0	0	0	0	0	0	0	0	0	0	0	0	0	0	0	0	0	0	0	0	0	0	0	0	0	0	0	0	0	0
	-1	0																		0	0	0	0	0	0	0	0	0	0	0	0	0	0	0	0	0	0	0	0	0	0	0	0	0	0	0	0	0	0
	-1	0																		0	0	0	0	0	0	0	0	0	0	0	0	0	0	0	0	0	0	0	0	0	0	0	0	0	0	0	0	0	0
	-1	0																		0	0	0	0	0	0	0	0	0	0	0	0	0	0	0	0	0	0	0	0	0	0	0	0	0	0	0	0	0	0
	-1	0																		0	0	0	0	0	0	0	0	0	0	0	0	0	0	0	0	0	0	0	0	0	0	0	0	0	0	0	0	0	0
	-1	0																		0	0	0	0	0	0	0	0	0	0	0	0	0	0	0	0	0	0	0	0	0	0	0	0	0	0	0	0	0	0
	-1	0																		0	0	0	0	0	0	0	0	0	0	0	0	0	0	0	0	0	0	0	0	0	0	0	0	0	0	0	0	0	0
	-1	0																		0	0	0	0	0	0	0	0	0	0	0	0	0	0	0	0	0	0	0	0	0	0	0	0	0	0	0	0	0	0
	-1	0																		0	0	0	0	0	0	0	0	0	0	0	0	0	0	0	0	0	0	0	0	0	0	0	0	0	0	0	0	0	0
	-1	0																		0	0	0	0	0	0	0	0	0	0	0	0	0	0	0	0	0	0	0	0	0	0	0	0	0	0	0	0	0	0
	-1	0																		0	0	0	0	0	0	0	0	0	0	0	0	0	0	0	0	0	0	0	0	0	0	0	0	0	0	0	0	0	0
	-1	0																		0	0	0	0	0	0	0	0	0	0	0	0	0	0	0	0	0	0	0	0	0	0	0	0	0	0	0	0	0	0
	-1	0																		0	0	0	0	0	0	0	0	0	0	0	0	0	0	0	0	0	0	0	0	0	0	0	0	0	0	0	0	0	0
	-1	0																		0	0	0	0	0	0	0	0	0	0	0	0	0	0	0	0	0	0	0	0	0	0	0	0	0	0	0	0	0	0
	-1	0																		0	0	0	0	0	0	0	0	0	0	0	0	0	0	0	0	0	0	0	0	0	0	0	0	0	0	0	0	0	0
	-1	0																		0	0	0	0	0	0	0	0	0	0	0	0	0	0	0	0	0	0	0	0	0	0	0	0	0	0	0	0	0	0
	-1	0																		0	0	0	0	0	0	0	0	0	0	0	0	0	0	0	0	0	0	0	0	0	0	0	0	0	0	0	0	0	0
	-1	0																		0	0	0	0	0	0	0	0	0	0	0	0	0	0	0	0	0	0	0	0	0	0	0	0	0	0	0	0	0	0
	-1	0																		0	0	0	0	0	0	0	0	0	0	0	0	0	0	0	0	0	0	0	0	0	0	0	0	0	0	0	0	0	0
	-1	0																		0	0	0	0	0	0	0	0	0	0	0	0	0	0	0	0	0	0	0	0	0	0	0	0	0	0	0	0	0	0
	-1	0																		0	0	0	0	0	0	0	0	0	0	0	0	0	0	0	0	0	0	0	0	0	0	0	0	0	0	0	0	0	0
	-1	0																		0	0	0	0	0	0	0	0	0	0	0	0	0	0	0	0	0	0	0	0	0	0	0	0	0	0	0	0	0	0
	-1	0																		0	0	0	0	0	0	0	0	0	0	0	0	0	0	0	0	0	0	0	0	0	0	0	0	0	0	0	0	0	0
	-1	0																		0	0	0	0	0	0	0	0	0	0	0	0	0	0	0	0	0	0	0	0	0	0	0	0	0	0	0	0	0	0
	-1	0																		0	0	0	0	0	0	0	0	0	0	0	0	0	0	0	0	0	0	0	0	0	0	0	0	0	0	0	0	0	0
	-1	0																		0	0	0	0	0	0	0	0	0	0	0	0	0	0	0	0	0	0	0	0	0	0	0	0	0	0	0	0	0	0
	-1	0																		0	0	0	0	0	0	0	0	0	0	0	0	0	0	0	0	0	0	0	0	0	0	0	0	0	0	0	0	0	0
	-1	0																		0	0	0	0	0	0	0	0	0	0	0	0	0	0	0	0	0	0	0	0	0	0	0	0	0	0	0	0	0	0
	-1	0																		0	0	0	0	0	0	0	0	0	0	0	0	0	0	0	0	0	0	0	0	0	0	0	0	0	0	0	0	0	0
	-1	0																		0	0	0	0	0	0	0	0	0	0	0	0	0	0	0	0	0	0	0	0	0	0	0	0	0	0	0	0	0	0
	-1	0																		0	0	0	0	0	0	0	0	0	0	0	0	0	0	0	0	0	0	0	0	0	0	0	0	0	0	0	0	0	0
	-1	0																		0	0	0	0	0	0	0	0	0	0	0	0	0	0	0	0	0	0	0	0	0	0	0	0	0	0	0	0	0	0
	-1	0																		0	0	0	0	0	0	0	0	0	0	0	0	0	0	0	0	0	0	0	0	0	0	0	0	0	0	0	0	0	0
	-1	0																		0	0	0	0	0	0	0	0	0	0	0	0	0	0	0	0	0	0	0	0	0	0	0	0	0	0	0	0	0	0
	-1	0																		0	0	0	0	0	0	0	0	0	0	0	0	0	0	0	0	0	0	0	0	0	0	0	0	0	0	0	0	0	0
																				0	0	0	0	0	0	0	0	0	0	0	0	0	0	0	0	0	0	0	0	0	0	0	0	0	0	0	0	0	0
																				0	0	0	0	0	0	0	0	0	0	0	0	0	0	0	0	0	0	0	0	0	0	0	0	0	0	0	0	0	0
																				0	0	0	0	0	0	0	0	0	0	0	0	0	0	0	0	0	0	0	0	0	0	0	0	0	0	0	0	0	0
																				0	0	0	0	0	0	0	0	0	0	0	0	0	0	0	0	0	0	0	0	0	0	0	0	0	0	0	0	0	0
																				0	0	0	0	0	0	0	0	0	0	0	0	0	0	0	0	0	0	0	0	0	0	0	0	0	0	0	0	0	0
																				0	0	0	0	0	0	0	0	0	0	0	0	0	0	0	0	0	0	0	0	0	0	0	0	0	0	0	0	0	0
																				0	0	0	0	0	0	0	0	0	0	0	0	0	0	0	0	0	0	0	0	0	0	0	0	0	0	0	0	0	0
																				0	0	0	0	0	0	0	0	0	0	0	0	0	0	0	0	0	0	0	0	0	0	0	0	0	0	0	0	0	0
																				0	0	0	0	0	0	0	0	0	0	0	0	0	0	0	0	0	0	0	0	0	0	0	0	0	0	0	0	0	0
																				0	0	0	0	0	0	0	0	0	0	0	0	0	0	0	0	0	0	0	0	0	0	0	0	0	0	0	0	0	0
																				0	0	0	0	0	0	0	0	0	0	0	0	0	0	0	0	0	0	0	0	0	0	0	0	0	0	0	0	0	0
																				0	0	0	0	0	0	0	0	0	0	0	0	0	0	0	0	0	0	0	0	0	0	0	0	0	0	0	0	0	0
																				0	0	0	0	0	0	0	0	0	0	0	0	0	0	0	0	0	0	0	0	0	0	0	0	0	0	0	0	0	0
																				0	0	0	0	0	0	0	0	0	0	0	0	0	0	0	0	0	0	0	0	0	0	0	0	0	0	0	0	0	0
																				0	0	0	0	0	0	0	0	0	0	0	0	0	0	0	0	0	0	0	0	0	0	0	0	0	0	0	0	0	0
																				0	0	0	0	0	0	0	0	0	0	0	0	0	0	0	0	0	0	0	0	0	0	0	0	0	0	0	0	0	0
																				0	0	0	0	0	0	0	0	0	0	0	0	0	0	0	0	0	0	0	0	0	0	0	0	0	0	0	0	0	0
																				0	0	0	0	0	0	0	0	0	0	0	0	0	0	0	0	0	0	0	0	0	0	0	0	0	0	0	0	0	0
																				0	0	0	0	0	0	0	0	0	0	0	0	0	0	0	0	0	0	0	0	0	0	0	0	0	0	0	0	0	0
																				0	0	0	0	0	0	0	0	0	0	0	0	0	0	0	0	0	0	0	0	0	0	0	0	0	0	0	0	0	0
																				0	0	0	0	0	0	0	0	0	0	0	0	0	0	0	0	0	0	0	0	0	0	0	0	0	0	0	0	0	0
																				0	0	0	0	0	0	0	0	0	0	0	0	0	0	0	0	0	0	0	0	0	0	0	0	0	0	0	0	0	0
																				0	0	0	0	0	0	0	0	0	0	0	0	0	0	0	0	0	0	0	0	0	0	0	0	0	0	0	0	0	0
																				0	0	0	0	0	0	0	0	0	0	0	0	0	0	0	0	0	0	0	0	0	0	0	0	0	0	0	0	0	0
																				0	0	0	0	0	0	0	0	0	0	0	0	0	0	0	0	0	0	0	0	0	0	0	0	0	0	0	0	0	0
																				0	0	0	0	0	0	0	0	0	0	0	0	0	0	0	0	0	0	0	0	0	0	0	0	0	0	0	0	0	0
																				0	0	0	0	0	0	0	0	0	0	0	0	0	0	0	0	0	0	0	0	0	0	0	0	0	0	0	0	0	0
																				0	0	0	0	0	0	0	0	0	0	0	0	0	0	0	0	0	0	0	0	0	0	0	0	0	0	0	0	0	0
																				0	0	0	0	0	0	0	0	0	0	0	0	0	0	0	0	0	0	0	0	0	0	0	0	0	0	0	0	0	0
																				0	0	0	0	0	0	0	0	0	0	0	0	0	0	0	0	0	0	0	0	0	0	0	0	0	0	0	0	0	0
																				0	0	0	0	0	0	0	0	0	0	0	0	0	0	0	0	0	0	0	0	0	0	0	0	0	0	0	0	0	0
																				0	0	0	0	0	0	0	0	0	0	0	0	0	0	0	0	0	0	0	0	0	0	0	0	0	0	0	0	0	0
																				0	0	0	0	0	0	0	0	0	0	0	0	0	0	0	0	0	0	0	0	0	0	0	0	0	0	0	0	0	0
																				0	0	0	0	0	0	0	0	0	0	0	0	0	0	0	0	0	0	0	0	0	0	0	0	0	0	0	0	0	0
																				0	0	0	0	0	0	0	0	0	0	0	0	0	0	0	0	0	0	0	0	0	0	0	0	0	0	0	0	0	0
																				0	0	0	0	0	0	0	0	0	0	0	0	0	0	0	0	0	0	0	0	0	0	0	0	0	0	0	0	0	0
																				0	0	0	0	0	0	0	0	0	0	0	0	0	0	0	0	0	0	0	0	0	0	0	0	0	0	0	0	0	0
																				0	0	0	0	0	0	0	0	0	0	0	0	0	0	0	0	0	0	0	0	0	0	0	0	0	0	0	0	0	0
																				0	0	0	0	0	0	0	0	0	0	0	0	0	0	0	0	0	0	0	0	0	0	0	0	0	0	0	0	0	0
																				0	0	0	0	0	0	0	0	0	0	0	0	0	0	0	0	0	0	0	0	0	0	0	0	0	0	0	0	0	0
																				0	0	0	0	0	0	0	0	0	0	0	0	0	0	0	0	0	0	0	0	0	0	0	0	0	0	0	0	0	0
																				0	0	0	0	0	0	0	0	0	0	0	0	0	0	0	0	0	0	0	0	0	0	0	0	0	0	0	0	0	0
																				0	0	0	0	0	0	0	0	0	0	0	0	0	0	0	0	0	0	0	0	0	0	0	0	0	0	0	0	0	0
																				0	0	0	0	0	0	0	0	0	0	0	0	0	0	0	0	0	0	0	0	0	0	0	0	0	0	0	0	0	0
																				0	0	0	0	0	0	0	0	0	0	0	0	0	0	0	0	0	0	0	0	0	0	0	0	0	0	0	0	0	0
																				0	0	0	0	0	0	0	0	0	0	0	0	0	0	0	0	0	0	0	0	0	0	0	0	0	0	0	0	0	0
																				0	0	0	0	0	0	0	0	0	0	0	0	0	0	0	0	0	0	0	0	0	0	0	0	0	0	0	0	0	0
																				0	0	0	0	0	0	0	0	0	0	0	0	0	0	0	0	0	0	0	0	0	0	0	0	0	0	0	0	0	0
																				0	0	0	0	0	0	0	0	0	0	0	0	0	0	0	0	0	0	0	0	0	0	0	0	0	0	0	0	0	0
																				0	0	0	0	0	0	0	0	0	0	0	0	0	0	0	0	0	0	0	0	0	0	0	0	0	0	0	0	0	0
																				0	0	0	0	0	0	0	0	0	0	0	0	0	0	0	0	0	0	0	0	0	0	0	0	0	0	0	0	0	0
																				0	0	0	0	0	0	0	0	0	0	0	0	0	0	0	0	0	0	0	0	0	0	0	0	0	0	0	0	0	0
																				0	0	0	0	0	0	0	0	0	0	0	0	0	0	0	0	0	0	0	0	0	0	0	0	0	0	0	0	0	0
																				0	0	0	0	0	0	0	0	0	0	0	0	0	0	0	0	0	0	0	0	0	0	0	0	0	0	0	0	0	0
																				0	0	0	0	0	0	0	0	0	0	0	0	0	0	0	0	0	0	0	0	0	0	0	0	0	0	0	0	0	0
																				0	0	0	0	0	0	0	0	0	0	0	0	0	0	0	0	0	0	0	0	0	0	0	0	0	0	0	0	0	0
																				0	0	0	0	0	0	0	0	0	0	0	0	0	0	0	0	0	0	0	0	0	0	0	0	0	0	0	0	0	0
																				0	0	0	0	0	0	0	0	0	0	0	0	0	0	0	0	0	0	0	0	0	0	0	0	0	0	0	0	0	0
																				0	0	0	0	0	0	0	0	0	0	0	0	0	0	0	0	0	0	0	0	0	0	0	0	0	0	0	0	0	0
																				0	0	0	0	0	0	0	0	0	0	0	0	0	0	0	0	0	0	0	0	0	0	0	0	0	0	0	0	0	0
																				0	0	0	0	0	0	0	0	0	0	0	0	0	0	0	0	0	0	0	0	0	0	0	0	0	0	0	0	0	0
																				0	0	0	0	0	0	0	0	0	0	0	0	0	0	0	0	0	0	0	0	0	0	0	0	0	0	0	0	0	0
																				0	0	0	0	0	0	0	0	0	0	0	0	0	0	0	0	0	0	0	0	0	0	0	0	0	0	0	0	0	0
																				0	0	0	0	0	0	0	0	0	0	0	0	0	0	0	0	0	0	0	0	0	0	0	0	0	0	0	0	0	0
																				0	0	0	0	0	0	0	0	0	0	0	0	0	0	0	0	0	0	0	0	0	0	0	0	0	0	0	0	0	0
																				0	0	0	0	0	0	0	0	0	0	0	0	0	0	0	0	0	0	0	0	0	0	0	0	0	0	0	0	0	0
																				0	0	0	0	0	0	0	0	0	0	0	0	0	0	0	0	0	0	0	0	0	0	0	0	0	0	0	0	0	0
																				0	0	0	0	0	0	0	0	0	0	0	0	0	0	0	0	0	0	0	0	0	0	0	0	0	0	0	0	0	0
																				0	0	0	0	0	0	0	0	0	0	0	0	0	0	0	0	0	0	0	0	0	0	0	0	0	0	0	0	0	0
																				0	0	0	0	0	0	0	0	0	0	0	0	0	0	0	0	0	0	0	0	0	0	0	0	0	0	0	0	0	0
																				0	0	0	0	0	0	0	0	0	0	0	0	0	0	0	0	0	0	0	0	0	0	0	0	0	0	0	0	0	0
																				0	0	0	0	0	0	0	0	0	0	0	0	0	0	0	0	0	0	0	0	0	0	0	0	0	0	0	0	0	0
																				0	0	0	0	0	0	0	0	0	0	0	0	0	0	0	0	0	0	0	0	0	0	0	0	0	0	0	0	0	0
																				0	0	0	0	0	0	0	0	0	0	0	0	0	0	0	0	0	0	0	0	0	0	0	0	0	0	0	0	0	0
																				0	0	0	0	0	0	0	0	0	0	0	0	0	0	0	0	0	0	0	0	0	0	0	0	0	0	0	0	0	0
																				0	0	0	0	0	0	0	0	0	0	0	0	0	0	0	0	0	0	0	0	0	0	0	0	0	0	0	0	0	0
																				0	0	0	0	0	0	0	0	0	0	0	0	0	0	0	0	0	0	0	0	0	0	0	0	0	0	0	0	0	0
																				0	0	0	0	0	0	0	0	0	0	0	0	0	0	0	0	0	0	0	0	0	0	0	0	0	0	0	0	0	0
																				0	0	0	0	0	0	0	0	0	0	0	0	0	0	0	0	0	0	0	0	0	0	0	0	0	0	0	0	0	0
																				0	0	0	0	0	0	0	0	0	0	0	0	0	0	0	0	0	0	0	0	0	0	0	0	0	0	0	0	0	0
																				0	0	0	0	0	0	0	0	0	0	0	0	0	0	0	0	0	0	0	0	0	0	0	0	0	0	0	0	0	0
																				0	0	0	0	0	0	0	0	0	0	0	0	0	0	0	0	0	0	0	0	0	0	0	0	0	0	0	0	0	0
																				0	0	0	0	0	0	0	0	0	0	0	0	0	0	0	0	0	0	0	0	0	0	0	0	0	0	0	0	0	0
																				0	0	0	0	0	0	0	0	0	0	0	0	0	0	0	0	0	0	0	0	0	0	0	0	0	0	0	0	0	0
																				0	0	0	0	0	0	0	0	0	0	0	0	0	0	0	0	0	0	0	0	0	0	0	0	0	0	0	0	0	0
																				0	0	0	0	0	0	0	0	0	0	0	0	0	0	0	0	0	0	0	0	0	0	0	0	0	0	0	0	0	0
																				0	0	0	0	0	0	0	0	0	0	0	0	0	0	0	0	0	0	0	0	0	0	0	0	0	0	0	0	0	0
																				0	0	0	0	0	0	0	0	0	0	0	0	0	0	0	0	0	0	0	0	0	0	0	0	0	0	0	0	0	0
																				0	0	0	0	0	0	0	0	0	0	0	0	0	0	0	0	0	0	0	0	0	0	0	0	0	0	0	0	0	0
																				0	0	0	0	0	0	0	0	0	0	0	0	0	0	0	0	0	0	0	0	0	0	0	0	0	0	0	0	0	0
																				0	0	0	0	0	0	0	0	0	0	0	0	0	0	0	0	0	0	0	0	0	0	0	0	0	0	0	0	0	0
																				0	0	0	0	0	0	0	0	0	0	0	0	0	0	0	0	0	0	0	0	0	0	0	0	0	0	0	0	0	0
																				0	0	0	0	0	0	0	0	0	0	0	0	0	0	0	0	0	0	0	0	0	0	0	0	0	0	0	0	0	0
																				0	0	0	0	0	0	0	0	0	0	0	0	0	0	0	0	0	0	0	0	0	0	0	0	0	0	0	0	0	0
																				0	0	0	0	0	0	0	0	0	0	0	0	0	0	0	0	0	0	0	0	0	0	0	0	0	0	0	0	0	0
																				0	0	0	0	0	0	0	0	0	0	0	0	0	0	0	0	0	0	0	0	0	0	0	0	0	0	0	0	0	0
																				0	0	0	0	0	0	0	0	0	0	0	0	0	0	0	0	0	0	0	0	0	0	0	0	0	0	0	0	0	0
																				0	0	0	0	0	0	0	0	0	0	0	0	0	0	0	0	0	0	0	0	0	0	0	0	0	0	0	0	0	0
																				0	0	0	0	0	0	0	0	0	0	0	0	0	0	0	0	0	0	0	0	0	0	0	0	0	0	0	0	0	0
																				0	0	0	0	0	0	0	0	0	0	0	0	0	0	0	0	0	0	0	0	0	0	0	0	0	0	0	0	0	0
																				0	0	0	0	0	0	0	0	0	0	0	0	0	0	0	0	0	0	0	0	0	0	0	0	0	0	0	0	0	0
																				0	0	0	0	0	0	0	0	0	0	0	0	0	0	0	0	0	0	0	0	0	0	0	0	0	0	0	0	0	0
																				0	0	0	0	0	0	0	0	0	0	0	0	0	0	0	0	0	0	0	0	0	0	0	0	0	0	0	0	0	0
																				0	0	0	0	0	0	0	0	0	0	0	0	0	0	0	0	0	0	0	0	0	0	0	0	0	0	0	0	0	0
																				0	0	0	0	0	0	0	0	0	0	0	0	0	0	0	0	0	0	0	0	0	0	0	0	0	0	0	0	0	0
																				0	0	0	0	0	0	0	0	0	0	0	0	0	0	0	0	0	0	0	0	0	0	0	0	0	0	0	0	0	0
																				0	0	0	0	0	0	0	0	0	0	0	0	0	0	0	0	0	0	0	0	0	0	0	0	0	0	0	0	0	0
																				0	0	0	0	0	0	0	0	0	0	0	0	0	0	0	0	0	0	0	0	0	0	0	0	0	0	0	0	0	0
																				0	0	0	0	0	0	0	0	0	0	0	0	0	0	0	0	0	0	0	0	0	0	0	0	0	0	0	0	0	0
																				0	0	0	0	0	0	0	0	0	0	0	0	0	0	0	0	0	0	0	0	0	0	0	0	0	0	0	0	0	0
																				0	0	0	0	0	0	0	0	0	0	0	0	0	0	0	0	0	0	0	0	0	0	0	0	0	0	0	0	0	0
																				0	0	0	0	0	0	0	0	0	0	0	0	0	0	0	0	0	0	0	0	0	0	0	0	0	0	0	0	0	0
																				0	0	0	0	0	0	0	0	0	0	0	0	0	0	0	0	0	0	0	0	0	0	0	0	0	0	0	0	0	0
																				0	0	0	0	0	0	0	0	0	0	0	0	0	0	0	0	0	0	0	0	0	0	0	0	0	0	0	0	0	0
																				0	0	0	0	0	0	0	0	0	0	0	0	0	0	0	0	0	0	0	0	0	0	0	0	0	0	0	0	0	0
																				0	0	0	0	0	0	0	0	0	0	0	0	0	0	0	0	0	0	0	0	0	0	0	0	0	0	0	0	0	0
																				0	0	0	0	0	0	0	0	0	0	0	0	0	0	0	0	0	0	0	0	0	0	0	0	0	0	0	0	0	0
																				0	0	0	0	0	0	0	0	0	0	0	0	0	0	0	0	0	0	0	0	0	0	0	0	0	0	0	0	0	0
																				0	0	0	0	0	0	0	0	0	0	0	0	0	0	0	0	0	0	0	0	0	0	0	0	0	0	0	0	0	0
																				0	0	0	0	0	0	0	0	0	0	0	0	0	0	0	0	0	0	0	0	0	0	0	0	0	0	0	0	0	0
																				0	0	0	0	0	0	0	0	0	0	0	0	0	0	0	0	0	0	0	0	0	0	0	0	0	0	0	0	0	0
																				0	0	0	0	0	0	0	0	0	0	0	0	0	0	0	0	0	0	0	0	0	0	0	0	0	0	0	0	0	0
																				0	0	0	0	0	0	0	0	0	0	0	0	0	0	0	0	0	0	0	0	0	0	0	0	0	0	0	0	0	0
																				0	0	0	0	0	0	0	0	0	0	0	0	0	0	0	0	0	0	0	0	0	0	0	0	0	0	0	0	0	0
																				0	0	0	0	0	0	0	0	0	0	0	0	0	0	0	0	0	0	0	0	0	0	0	0	0	0	0	0	0	0
																				0	0	0	0	0	0	0	0	0	0	0	0	0	0	0	0	0	0	0	0	0	0	0	0	0	0	0	0	0	0
																				0	0	0	0	0	0	0	0	0	0	0	0	0	0	0	0	0	0	0	0	0	0	0	0	0	0	0	0	0	0
																				0	0	0	0	0	0	0	0	0	0	0	0	0	0	0	0	0	0	0	0	0	0	0	0	0	0	0	0	0	0
																				0	0	0	0	0	0	0	0	0	0	0	0	0	0	0	0	0	0	0	0	0	0	0	0	0	0	0	0	0	0
																				0	0	0	0	0	0	0	0	0	0	0	0	0	0	0	0	0	0	0	0	0	0	0	0	0	0	0	0	0	0
																				0	0	0	0	0	0	0	0	0	0	0	0	0	0	0	0	0	0	0	0	0	0	0	0	0	0	0	0	0	0
																				0	0	0	0	0	0	0	0	0	0	0	0	0	0	0	0	0	0	0	0	0	0	0	0	0	0	0	0	0	0
																				0	0	0	0	0	0	0	0	0	0	0	0	0	0	0	0	0	0	0	0	0	0	0	0	0	0	0	0	0	0
																				0	0	0	0	0	0	0	0	0	0	0	0	0	0	0	0	0	0	0	0	0	0	0	0	0	0	0	0	0	0
																				0	0	0	0	0	0	0	0	0	0	0	0	0	0	0	0	0	0	0	0	0	0	0	0	0	0	0	0	0	0
																				0	0	0	0	0	0	0	0	0	0	0	0	0	0	0	0	0	0	0	0	0	0	0	0	0	0	0	0	0	0
																				0	0	0	0	0	0	0	0	0	0	0	0	0	0	0	0	0	0	0	0	0	0	0	0	0	0	0	0	0	0
																				0	0	0	0	0	0	0	0	0	0	0	0	0	0	0	0	0	0	0	0	0	0	0	0	0	0	0	0	0	0
																				0	0	0	0	0	0	0	0	0	0	0	0	0	0	0	0	0	0	0	0	0	0	0	0	0	0	0	0	0	0
																				0	0	0	0	0	0	0	0	0	0	0	0	0	0	0	0	0	0	0	0	0	0	0	0	0	0	0	0	0	0
																				0	0	0	0	0	0	0	0	0	0	0	0	0	0	0	0	0	0	0	0	0	0	0	0	0	0	0	0	0	0
																				0	0	0	0	0	0	0	0	0	0	0	0	0	0	0	0	0	0	0	0	0	0	0	0	0	0	0	0	0	0
																				0	0	0	0	0	0	0	0	0	0	0	0	0	0	0	0	0	0	0	0	0	0	0	0	0	0	0	0	0	0
																				0	0	0	0	0	0	0	0	0	0	0	0	0	0	0	0	0	0	0	0	0	0	0	0	0	0	0	0	0	0
																				0	0	0	0	0	0	0	0	0	0	0	0	0	0	0	0	0	0	0	0	0	0	0	0	0	0	0	0	0	0
																				0	0	0	0	0	0	0	0	0	0	0	0	0	0	0	0	0	0	0	0	0	0	0	0	0	0	0	0	0	0
																				0	0	0	0	0	0	0	0	0	0	0	0	0	0	0	0	0	0	0	0	0	0	0	0	0	0	0	0	0	0
																				0	0	0	0	0	0	0	0	0	0	0	0	0	0	0	0	0	0	0	0	0	0	0	0	0	0	0	0	0	0
																				0	0	0	0	0	0	0	0	0	0	0	0	0	0	0	0	0	0	0	0	0	0	0	0	0	0	0	0	0	0
																				0	0	0	0	0	0	0	0	0	0	0	0	0	0	0	0	0	0	0	0	0	0	0	0	0	0	0	0	0	0
																				0	0	0	0	0	0	0	0	0	0	0	0	0	0	0	0	0	0	0	0	0	0	0	0	0	0	0	0	0	0
																				0	0	0	0	0	0	0	0	0	0	0	0	0	0	0	0	0	0	0	0	0	0	0	0	0	0	0	0	0	0
																				0	0	0	0	0	0	0	0	0	0	0	0	0	0	0	0	0	0	0	0	0	0	0	0	0	0	0	0	0	0
																				0	0	0	0	0	0	0	0	0	0	0	0	0	0	0	0	0	0	0	0	0	0	0	0	0	0	0	0	0	0
																				0	0	0	0	0	0	0	0	0	0	0	0	0	0	0	0	0	0	0	0	0	0	0	0	0	0	0	0	0	0
																				0	0	0	0	0	0	0	0	0	0	0	0	0	0	0	0	0	0	0	0	0	0	0	0	0	0	0	0	0	0
																				0	0	0	0	0	0	0	0	0	0	0	0	0	0	0	0	0	0	0	0	0	0	0	0	0	0	0	0	0	0
																				0	0	0	0	0	0	0	0	0	0	0	0	0	0	0	0	0	0	0	0	0	0	0	0	0	0	0	0	0	0
																				0	0	0	0	0	0	0	0	0	0	0	0	0	0	0	0	0	0	0	0	0	0	0	0	0	0	0	0	0	0
																				0	0	0	0	0	0	0	0	0	0	0	0	0	0	0	0	0	0	0	0	0	0	0	0	0	0	0	0	0	0
																				0	0	0	0	0	0	0	0	0	0	0	0	0	0	0	0	0	0	0	0	0	0	0	0	0	0	0	0	0	0
																				0	0	0	0	0	0	0	0	0	0	0	0	0	0	0	0	0	0	0	0	0	0	0	0	0	0	0	0	0	0
																				0	0	0	0	0	0	0	0	0	0	0	0	0	0	0	0	0	0	0	0	0	0	0	0	0	0	0	0	0	0
																				0	0	0	0	0	0	0	0	0	0	0	0	0	0	0	0	0	0	0	0	0	0	0	0	0	0	0	0	0	0
																				0	0	0	0	0	0	0	0	0	0	0	0	0	0	0	0	0	0	0	0	0	0	0	0	0	0	0	0	0	0
																				0	0	0	0	0	0	0	0	0	0	0	0	0	0	0	0	0	0	0	0	0	0	0	0	0	0	0	0	0	0
																				0	0	0	0	0	0	0	0	0	0	0	0	0	0	0	0	0	0	0	0	0	0	0	0	0	0	0	0	0	0
																				0	0	0	0	0	0	0	0	0	0	0	0	0	0	0	0	0	0	0	0	0	0	0	0	0	0	0	0	0	0
																				0	0	0	0	0	0	0	0	0	0	0	0	0	0	0	0	0	0	0	0	0	0	0	0	0	0	0	0	0	0
																				0	0	0	0	0	0	0	0	0	0	0	0	0	0	0	0	0	0	0	0	0	0	0	0	0	0	0	0	0	0
																				0	0	0	0	0	0	0	0	0	0	0	0	0	0	0	0	0	0	0	0	0	0	0	0	0	0	0	0	0	0
																				0	0	0	0	0	0	0	0	0	0	0	0	0	0	0	0	0	0	0	0	0	0	0	0	0	0	0	0	0	0
																				0	0	0	0	0	0	0	0	0	0	0	0	0	0	0	0	0	0	0	0	0	0	0	0	0	0	0	0	0	0
																				0	0	0	0	0	0	0	0	0	0	0	0	0	0	0	0	0	0	0	0	0	0	0	0	0	0	0	0	0	0
																				0	0	0	0	0	0	0	0	0	0	0	0	0	0	0	0	0	0	0	0	0	0	0	0	0	0	0	0	0	0
																				0	0	0	0	0	0	0	0	0	0	0	0	0	0	0	0	0	0	0	0	0	0	0	0	0	0	0	0	0	0
																				0	0	0	0	0	0	0	0	0	0	0	0	0	0	0	0	0	0	0	0	0	0	0	0	0	0	0	0	0	0
																				0	0	0	0	0	0	0	0	0	0	0	0	0	0	0	0	0	0	0	0	0	0	0	0	0	0	0	0	0	0
																				0	0	0	0	0	0	0	0	0	0	0	0	0	0	0	0	0	0	0	0	0	0	0	0	0	0	0	0	0	0
																				0	0	0	0	0	0	0	0	0	0	0	0	0	0	0	0	0	0	0	0	0	0	0	0	0	0	0	0	0	0
																				0	0	0	0	0	0	0	0	0	0	0	0	0	0	0	0	0	0	0	0	0	0	0	0	0	0	0	0	0	0
																				0	0	0	0	0	0	0	0	0	0	0	0	0	0	0	0	0	0	0	0	0	0	0	0	0	0	0	0	0	0
																				0	0	0	0	0	0	0	0	0	0	0	0	0	0	0	0	0	0	0	0	0	0	0	0	0	0	0	0	0	0
																				0	0	0	0	0	0	0	0	0	0	0	0	0	0	0	0	0	0	0	0	0	0	0	0	0	0	0	0	0	0
																				0	0	0	0	0	0	0	0	0	0	0	0	0	0	0	0	0	0	0	0	0	0	0	0	0	0	0	0	0	0
																				0	0	0	0	0	0	0	0	0	0	0	0	0	0	0	0	0	0	0	0	0	0	0	0	0	0	0	0	0	0
																				0	0	0	0	0	0	0	0	0	0	0	0	0	0	0	0	0	0	0	0	0	0	0	0	0	0	0	0	0	0
																				0	0	0	0	0	0	0	0	0	0	0	0	0	0	0	0	0	0	0	0	0	0	0	0	0	0	0	0	0	0
																				0	0	0	0	0	0	0	0	0	0	0	0	0	0	0	0	0	0	0	0	0	0	0	0	0	0	0	0	0	0
																				0	0	0	0	0	0	0	0	0	0	0	0	0	0	0	0	0	0	0	0	0	0	0	0	0	0	0	0	0	0
																				0	0	0	0	0	0	0	0	0	0	0	0	0	0	0	0	0	0	0	0	0	0	0	0	0	0	0	0	0	0
																				0	0	0	0	0	0	0	0	0	0	0	0	0	0	0	0	0	0	0	0	0	0	0	0	0	0	0	0	0	0
																				0	0	0	0	0	0	0	0	0	0	0	0	0	0	0	0	0	0	0	0	0	0	0	0	0	0	0	0	0	0
																				0	0	0	0	0	0	0	0	0	0	0	0	0	0	0	0	0	0	0	0	0	0	0	0	0	0	0	0	0	0
																				0	0	0	0	0	0	0	0	0	0	0	0	0	0	0	0	0	0	0	0	0	0	0	0	0	0	0	0	0	0
																				0	0	0	0	0	0	0	0	0	0	0	0	0	0	0	0	0	0	0	0	0	0	0	0	0	0	0	0	0	0
																				0	0	0	0	0	0	0	0	0	0	0	0	0	0	0	0	0	0	0	0	0	0	0	0	0	0	0	0	0	0
																				0	0	0	0	0	0	0	0	0	0	0	0	0	0	0	0	0	0	0	0	0	0	0	0	0	0	0	0	0	0
																				0	0	0	0	0	0	0	0	0	0	0	0	0	0	0	0	0	0	0	0	0	0	0	0	0	0	0	0	0	0
																				0	0	0	0	0	0	0	0	0	0	0	0	0	0	0	0	0	0	0	0	0	0	0	0	0	0	0	0	0	0
																				0	0	0	0	0	0	0	0	0	0	0	0	0	0	0	0	0	0	0	0	0	0	0	0	0	0	0	0	0	0
																				0	0	0	0	0	0	0	0	0	0	0	0	0	0	0	0	0	0	0	0	0	0	0	0	0	0	0	0	0	0
																				0	0	0	0	0	0	0	0	0	0	0	0	0	0	0	0	0	0	0	0	0	0	0	0	0	0	0	0	0	0
																				0	0	0	0	0	0	0	0	0	0	0	0	0	0	0	0	0	0	0	0	0	0	0	0	0	0	0	0	0	0
																				0	0	0	0	0	0	0	0	0	0	0	0	0	0	0	0	0	0	0	0	0	0	0	0	0	0	0	0	0	0
																				0	0	0	0	0	0	0	0	0	0	0	0	0	0	0	0	0	0	0	0	0	0	0	0	0	0	0	0	0	0
																				0	0	0	0	0	0	0	0	0	0	0	0	0	0	0	0	0	0	0	0	0	0	0	0	0	0	0	0	0	0
																				0	0	0	0	0	0	0	0	0	0	0	0	0	0	0	0	0	0	0	0	0	0	0	0	0	0	0	0	0	0
																				0	0	0	0	0	0	0	0	0	0	0	0	0	0	0	0	0	0	0	0	0	0	0	0	0	0	0	0	0	0
																				0	0	0	0	0	0	0	0	0	0	0	0	0	0	0	0	0	0	0	0	0	0	0	0	0	0	0	0	0	0
																				0	0	0	0	0	0	0	0	0	0	0	0	0	0	0	0	0	0	0	0	0	0	0	0	0	0	0	0	0	0
																				0	0	0	0	0	0	0	0	0	0	0	0	0	0	0	0	0	0	0	0	0	0	0	0	0	0	0	0	0	0
																				0	0	0	0	0	0	0	0	0	0	0	0	0	0	0	0	0	0	0	0	0	0	0	0	0	0	0	0	0	0
																				0	0	0	0	0	0	0	0	0	0	0	0	0	0	0	0	0	0	0	0	0	0	0	0	0	0	0	0	0	0
																				0	0	0	0	0	0	0	0	0	0	0	0	0	0	0	0	0	0	0	0	0	0	0	0	0	0	0	0	0	0
																				0	0	0	0	0	0	0	0	0	0	0	0	0	0	0	0	0	0	0	0	0	0	0	0	0	0	0	0	0	0
																				0	0	0	0	0	0	0	0	0	0	0	0	0	0	0	0	0	0	0	0	0	0	0	0	0	0	0	0	0	0
																				0	0	0	0	0	0	0	0	0	0	0	0	0	0	0	0	0	0	0	0	0	0	0	0	0	0	0	0	0	0
																				0	0	0	0	0	0	0	0	0	0	0	0	0	0	0	0	0	0	0	0	0	0	0	0	0	0	0	0	0	0
																				0	0	0	0	0	0	0	0	0	0	0	0	0	0	0	0	0	0	0	0	0	0	0	0	0	0	0	0	0	0
																				0	0	0	0	0	0	0	0	0	0	0	0	0	0	0	0	0	0	0	0	0	0	0	0	0	0	0	0	0	0
																				0	0	0	0	0	0	0	0	0	0	0	0	0	0	0	0	0	0	0	0	0	0	0	0	0	0	0	0	0	0
																				0	0	0	0	0	0	0	0	0	0	0	0	0	0	0	0	0	0	0	0	0	0	0	0	0	0	0	0	0	0
																				0	0	0	0	0	0	0	0	0	0	0	0	0	0	0	0	0	0	0	0	0	0	0	0	0	0	0	0	0	0
																				0	0	0	0	0	0	0	0	0	0	0	0	0	0	0	0	0	0	0	0	0	0	0	0	0	0	0	0	0	0
																				0	0	0	0	0	0	0	0	0	0	0	0	0	0	0	0	0	0	0	0	0	0	0	0	0	0	0	0	0	0
																				0	0	0	0	0	0	0	0	0	0	0	0	0	0	0	0	0	0	0	0	0	0	0	0	0	0	0	0	0	0
																				0	0	0	0	0	0	0	0	0	0	0	0	0	0	0	0	0	0	0	0	0	0	0	0	0	0	0	0	0	0
																				0	0	0	0	0	0	0	0	0	0	0	0	0	0	0	0	0	0	0	0	0	0	0	0	0	0	0	0	0	0
																				0	0	0	0	0	0	0	0	0	0	0	0	0	0	0	0	0	0	0	0	0	0	0	0	0	0	0	0	0	0
																				0	0	0	0	0	0	0	0	0	0	0	0	0	0	0	0	0	0	0	0	0	0	0	0	0	0	0	0	0	0
																				0	0	0	0	0	0	0	0	0	0	0	0	0	0	0	0	0	0	0	0	0	0	0	0	0	0	0	0	0	0
																				0	0	0	0	0	0	0	0	0	0	0	0	0	0	0	0	0	0	0	0	0	0	0	0	0	0	0	0	0	0
																				0	0	0	0	0	0	0	0	0	0	0	0	0	0	0	0	0	0	0	0	0	0	0	0	0	0	0	0	0	0
																				0	0	0	0	0	0	0	0	0	0	0	0	0	0	0	0	0	0	0	0	0	0	0	0	0	0	0	0	0	0
																				0	0	0	0	0	0	0	0	0	0	0	0	0	0	0	0	0	0	0	0	0	0	0	0	0	0	0	0	0	0
																				0	0	0	0	0	0	0	0	0	0	0	0	0	0	0	0	0	0	0	0	0	0	0	0	0	0	0	0	0	0
																				0	0	0	0	0	0	0	0	0	0	0	0	0	0	0	0	0	0	0	0	0	0	0	0	0	0	0	0	0	0
																				0	0	0	0	0	0	0	0	0	0	0	0	0	0	0	0	0	0	0	0	0	0	0	0	0	0	0	0	0	0
																				0	0	0	0	0	0	0	0	0	0	0	0	0	0	0	0	0	0	0	0	0	0	0	0	0	0	0	0	0	0
																				0	0	0	0	0	0	0	0	0	0	0	0	0	0	0	0	0	0	0	0	0	0	0	0	0	0	0	0	0	0
																				0	0	0	0	0	0	0	0	0	0	0	0	0	0	0	0	0	0	0	0	0	0	0	0	0	0	0	0	0	0
																				0	0	0	0	0	0	0	0	0	0	0	0	0	0	0	0	0	0	0	0	0	0	0	0	0	0	0	0	0	0
																				0	0	0	0	0	0	0	0	0	0	0	0	0	0	0	0	0	0	0	0	0	0	0	0	0	0	0	0	0	0
																				0	0	0	0	0	0	0	0	0	0	0	0	0	0	0	0	0	0	0	0	0	0	0	0	0	0	0	0	0	0
																				0	0	0	0	0	0	0	0	0	0	0	0	0	0	0	0	0	0	0	0	0	0	0	0	0	0	0	0	0	0
																				0	0	0	0	0	0	0	0	0	0	0	0	0	0	0	0	0	0	0	0	0	0	0	0	0	0	0	0	0	0
																				0	0	0	0	0	0	0	0	0	0	0	0	0	0	0	0	0	0	0	0	0	0	0	0	0	0	0	0	0	0
																				0	0	0	0	0	0	0	0	0	0	0	0	0	0	0	0	0	0	0	0	0	0	0	0	0	0	0	0	0	0
																				0	0	0	0	0	0	0	0	0	0	0	0	0	0	0	0	0	0	0	0	0	0	0	0	0	0	0	0	0	0
																				0	0	0	0	0	0	0	0	0	0	0	0	0	0	0	0	0	0	0	0	0	0	0	0	0	0	0	0	0	0
																				0	0	0	0	0	0	0	0	0	0	0	0	0	0	0	0	0	0	0	0	0	0	0	0	0	0	0	0	0	0
																				0	0	0	0	0	0	0	0	0	0	0	0	0	0	0	0	0	0	0	0	0	0	0	0	0	0	0	0	0	0
																				0	0	0	0	0	0	0	0	0	0	0	0	0	0	0	0	0	0	0	0	0	0	0	0	0	0	0	0	0	0
																				0	0	0	0	0	0	0	0	0	0	0	0	0	0	0	0	0	0	0	0	0	0	0	0	0	0	0	0	0	0
																				0	0	0	0	0	0	0	0	0	0	0	0	0	0	0	0	0	0	0	0	0	0	0	0	0	0	0	0	0	0
																				0	0	0	0	0	0	0	0	0	0	0	0	0	0	0	0	0	0	0	0	0	0	0	0	0	0	0	0	0	0
																				0	0	0	0	0	0	0	0	0	0	0	0	0	0	0	0	0	0	0	0	0	0	0	0	0	0	0	0	0	0
																				0	0	0	0	0	0	0	0	0	0	0	0	0	0	0	0	0	0	0	0	0	0	0	0	0	0	0	0	0	0
																				0	0	0	0	0	0	0	0	0	0	0	0	0	0	0	0	0	0	0	0	0	0	0	0	0	0	0	0	0	0
																				0	0	0	0	0	0	0	0	0	0	0	0	0	0	0	0	0	0	0	0	0	0	0	0	0	0	0	0	0	0
																				0	0	0	0	0	0	0	0	0	0	0	0	0	0	0	0	0	0	0	0	0	0	0	0	0	0	0	0	0	0
																				0	0	0	0	0	0	0	0	0	0	0	0	0	0	0	0	0	0	0	0	0	0	0	0	0	0	0	0	0	0
																				0	0	0	0	0	0	0	0	0	0	0	0	0	0	0	0	0	0	0	0	0	0	0	0	0	0	0	0	0	0
																				0	0	0	0	0	0	0	0	0	0	0	0	0	0	0	0	0	0	0	0	0	0	0	0	0	0	0	0	0	0
																				0	0	0	0	0	0	0	0	0	0	0	0	0	0	0	0	0	0	0	0	0	0	0	0	0	0	0	0	0	0
																				0	0	0	0	0	0	0	0	0	0	0	0	0	0	0	0	0	0	0	0	0	0	0	0	0	0	0	0	0	0
																				0	0	0	0	0	0	0	0	0	0	0	0	0	0	0	0	0	0	0	0	0	0	0	0	0	0	0	0	0	0
																				0	0	0	0	0	0	0	0	0	0	0	0	0	0	0	0	0	0	0	0	0	0	0	0	0	0	0	0	0	0
																				0	0	0	0	0	0	0	0	0	0	0	0	0	0	0	0	0	0	0	0	0	0	0	0	0	0	0	0	0	0
																				0	0	0	0	0	0	0	0	0	0	0	0	0	0	0	0	0	0	0	0	0	0	0	0	0	0	0	0	0	0
																				0	0	0	0	0	0	0	0	0	0	0	0	0	0	0	0	0	0	0	0	0	0	0	0	0	0	0	0	0	0
																				0	0	0	0	0	0	0	0	0	0	0	0	0	0	0	0	0	0	0	0	0	0	0	0	0	0	0	0	0	0
																				0	0	0	0	0	0	0	0	0	0	0	0	0	0	0	0	0	0	0	0	0	0	0	0	0	0	0	0	0	0
																				0	0	0	0	0	0	0	0	0	0	0	0	0	0	0	0	0	0	0	0	0	0	0	0	0	0	0	0	0	0
																				0	0	0	0	0	0	0	0	0	0	0	0	0	0	0	0	0	0	0	0	0	0	0	0	0	0	0	0	0	0
																				0	0	0	0	0	0	0	0	0	0	0	0	0	0	0	0	0	0	0	0	0	0	0	0	0	0	0	0	0	0
																				0	0	0	0	0	0	0	0	0	0	0	0	0	0	0	0	0	0	0	0	0	0	0	0	0	0	0	0	0	0
																				0	0	0	0	0	0	0	0	0	0	0	0	0	0	0	0	0	0	0	0	0	0	0	0	0	0	0	0	0	0
																				0	0	0	0	0	0	0	0	0	0	0	0	0	0	0	0	0	0	0	0	0	0	0	0	0	0	0	0	0	0
																				0	0	0	0	0	0	0	0	0	0	0	0	0	0	0	0	0	0	0	0	0	0	0	0	0	0	0	0	0	0
																				0	0	0	0	0	0	0	0	0	0	0	0	0	0	0	0	0	0	0	0	0	0	0	0	0	0	0	0	0	0
																				0	0	0	0	0	0	0	0	0	0	0	0	0	0	0	0	0	0	0	0	0	0	0	0	0	0	0	0	0	0
																				0	0	0	0	0	0	0	0	0	0	0	0	0	0	0	0	0	0	0	0	0	0	0	0	0	0	0	0	0	0
																				0	0	0	0	0	0	0	0	0	0	0	0	0	0	0	0	0	0	0	0	0	0	0	0	0	0	0	0	0	0
																				0	0	0	0	0	0	0	0	0	0	0	0	0	0	0	0	0	0	0	0	0	0	0	0	0	0	0	0	0	0
																				0	0	0	0	0	0	0	0	0	0	0	0	0	0	0	0	0	0	0	0	0	0	0	0	0	0	0	0	0	0
																				0	0	0	0	0	0	0	0	0	0	0	0	0	0	0	0	0	0	0	0	0	0	0	0	0	0	0	0	0	0
																				0	0	0	0	0	0	0	0	0	0	0	0	0	0	0	0	0	0	0	0	0	0	0	0	0	0	0	0	0	0
																				0	0	0	0	0	0	0	0	0	0	0	0	0	0	0	0	0	0	0	0	0	0	0	0	0	0	0	0	0	0
																				0	0	0	0	0	0	0	0	0	0	0	0	0	0	0	0	0	0	0	0	0	0	0	0	0	0	0	0	0	0
																				0	0	0	0	0	0	0	0	0	0	0	0	0	0	0	0	0	0	0	0	0	0	0	0	0	0	0	0	0	0
																				0	0	0	0	0	0	0	0	0	0	0	0	0	0	0	0	0	0	0	0	0	0	0	0	0	0	0	0	0	0
																				0	0	0	0	0	0	0	0	0	0	0	0	0	0	0	0	0	0	0	0	0	0	0	0	0	0	0	0	0	0
																				0	0	0	0	0	0	0	0	0	0	0	0	0	0	0	0	0	0	0	0	0	0	0	0	0	0	0	0	0	0
																				0	0	0	0	0	0	0	0	0	0	0	0	0	0	0	0	0	0	0	0	0	0	0	0	0	0	0	0	0	0
																				0	0	0	0	0	0	0	0	0	0	0	0	0	0	0	0	0	0	0	0	0	0	0	0	0	0	0	0	0	0
																				0	0	0	0	0	0	0	0	0	0	0	0	0	0	0	0	0	0	0	0	0	0	0	0	0	0	0	0	0	0
																				0	0	0	0	0	0	0	0	0	0	0	0	0	0	0	0	0	0	0	0	0	0	0	0	0	0	0	0	0	0
																				0	0	0	0	0	0	0	0	0	0	0	0	0	0	0	0	0	0	0	0	0	0	0	0	0	0	0	0	0	0
																				0	0	0	0	0	0	0	0	0	0	0	0	0	0	0	0	0	0	0	0	0	0	0	0	0	0	0	0	0	0
																				0	0	0	0	0	0	0	0	0	0	0	0	0	0	0	0	0	0	0	0	0	0	0	0	0	0	0	0	0	0
																				0	0	0	0	0	0	0	0	0	0	0	0	0	0	0	0	0	0	0	0	0	0	0	0	0	0	0	0	0	0
																				0	0	0	0	0	0	0	0	0	0	0	0	0	0	0	0	0	0	0	0	0	0	0	0	0	0	0	0	0	0
																				0	0	0	0	0	0	0	0	0	0	0	0	0	0	0	0	0	0	0	0	0	0	0	0	0	0	0	0	0	0
																				0	0	0	0	0	0	0	0	0	0	0	0	0	0	0	0	0	0	0	0	0	0	0	0	0	0	0	0	0	0
																				0	0	0	0	0	0	0	0	0	0	0	0	0	0	0	0	0	0	0	0	0	0	0	0	0	0	0	0	0	0
																				0	0	0	0	0	0	0	0	0	0	0	0	0	0	0	0	0	0	0	0	0	0	0	0	0	0	0	0	0	0
																				0	0	0	0	0	0	0	0	0	0	0	0	0	0	0	0	0	0	0	0	0	0	0	0	0	0	0	0	0	0
																				0	0	0	0	0	0	0	0	0	0	0	0	0	0	0	0	0	0	0	0	0	0	0	0	0	0	0	0	0	0
																				0	0	0	0	0	0	0	0	0	0	0	0	0	0	0	0	0	0	0	0	0	0	0	0	0	0	0	0	0	0
																				0	0	0	0	0	0	0	0	0	0	0	0	0	0	0	0	0	0	0	0	0	0	0	0	0	0	0	0	0	0
																				0	0	0	0	0	0	0	0	0	0	0	0	0	0	0	0	0	0	0	0	0	0	0	0	0	0	0	0	0	0
																				0	0	0	0	0	0	0	0	0	0	0	0	0	0	0	0	0	0	0	0	0	0	0	0	0	0	0	0	0	0
																				0	0	0	0	0	0	0	0	0	0	0	0	0	0	0	0	0	0	0	0	0	0	0	0	0	0	0	0	0	0
																				0	0	0	0	0	0	0	0	0	0	0	0	0	0	0	0	0	0	0	0	0	0	0	0	0	0	0	0	0	0
																				0	0	0	0	0	0	0	0	0	0	0	0	0	0	0	0	0	0	0	0	0	0	0	0	0	0	0	0	0	0
																				0	0	0	0	0	0	0	0	0	0	0	0	0	0	0	0	0	0	0	0	0	0	0	0	0	0	0	0	0	0
																				0	0	0	0	0	0	0	0	0	0	0	0	0	0	0	0	0	0	0	0	0	0	0	0	0	0	0	0	0	0
																				0	0	0	0	0	0	0	0	0	0	0	0	0	0	0	0	0	0	0	0	0	0	0	0	0	0	0	0	0	0
																				0	0	0	0	0	0	0	0	0	0	0	0	0	0	0	0	0	0	0	0	0	0	0	0	0	0	0	0	0	0
																				0	0	0	0	0	0	0	0	0	0	0	0	0	0	0	0	0	0	0	0	0	0	0	0	0	0	0	0	0	0
																				0	0	0	0	0	0	0	0	0	0	0	0	0	0	0	0	0	0	0	0	0	0	0	0	0	0	0	0	0	0
																				0	0	0	0	0	0	0	0	0	0	0	0	0	0	0	0	0	0	0	0	0	0	0	0	0	0	0	0	0	0
																				0	0	0	0	0	0	0	0	0	0	0	0	0	0	0	0	0	0	0	0	0	0	0	0	0	0	0	0	0	0
																				0	0	0	0	0	0	0	0	0	0	0	0	0	0	0	0	0	0	0	0	0	0	0	0	0	0	0	0	0	0
																				0	0	0	0	0	0	0	0	0	0	0	0	0	0	0	0	0	0	0	0	0	0	0	0	0	0	0	0	0	0
																				0	0	0	0	0	0	0	0	0	0	0	0	0	0	0	0	0	0	0	0	0	0	0	0	0	0	0	0	0	0
																				0	0	0	0	0	0	0	0	0	0	0	0	0	0	0	0	0	0	0	0	0	0	0	0	0	0	0	0	0	0
																				0	0	0	0	0	0	0	0	0	0	0	0	0	0	0	0	0	0	0	0	0	0	0	0	0	0	0	0	0	0
																				0	0	0	0	0	0	0	0	0	0	0	0	0	0	0	0	0	0	0	0	0	0	0	0	0	0	0	0	0	0
																				0	0	0	0	0	0	0	0	0	0	0	0	0	0	0	0	0	0	0	0	0	0	0	0	0	0	0	0	0	0
																				0	0	0	0	0	0	0	0	0	0	0	0	0	0	0	0	0	0	0	0	0	0	0	0	0	0	0	0	0	0
																				0	0	0	0	0	0	0	0	0	0	0	0	0	0	0	0	0	0	0	0	0	0	0	0	0	0	0	0	0	0
																				0	0	0	0	0	0	0	0	0	0	0	0	0	0	0	0	0	0	0	0	0	0	0	0	0	0	0	0	0	0
																				0	0	0	0	0	0	0	0	0	0	0	0	0	0	0	0	0	0	0	0	0	0	0	0	0	0	0	0	0	0
																				0	0	0	0	0	0	0	0	0	0	0	0	0	0	0	0	0	0	0	0	0	0	0	0	0	0	0	0	0	0
																				0	0	0	0	0	0	0	0	0	0	0	0	0	0	0	0	0	0	0	0	0	0	0	0	0	0	0	0	0	0
																				0	0	0	0	0	0	0	0	0	0	0	0	0	0	0	0	0	0	0	0	0	0	0	0	0	0	0	0	0	0
																				0	0	0	0	0	0	0	0	0	0	0	0	0	0	0	0	0	0	0	0	0	0	0	0	0	0	0	0	0	0
																				0	0	0	0	0	0	0	0	0	0	0	0	0	0	0	0	0	0	0	0	0	0	0	0	0	0	0	0	0	0
																				0	0	0	0	0	0	0	0	0	0	0	0	0	0	0	0	0	0	0	0	0	0	0	0	0	0	0	0	0	0
																				0	0	0	0	0	0	0	0	0	0	0	0	0	0	0	0	0	0	0	0	0	0	0	0	0	0	0	0	0	0
																				0	0	0	0	0	0	0	0	0	0	0	0	0	0	0	0	0	0	0	0	0	0	0	0	0	0	0	0	0	0
																				0	0	0	0	0	0	0	0	0	0	0	0	0	0	0	0	0	0	0	0	0	0	0	0	0	0	0	0	0	0
																				0	0	0	0	0	0	0	0	0	0	0	0	0	0	0	0	0	0	0	0	0	0	0	0	0	0	0	0	0	0
																				0	0	0	0	0	0	0	0	0	0	0	0	0	0	0	0	0	0	0	0	0	0	0	0	0	0	0	0	0	0
																				0	0	0	0	0	0	0	0	0	0	0	0	0	0	0	0	0	0	0	0	0	0	0	0	0	0	0	0	0	0
																				0	0	0	0	0	0	0	0	0	0	0	0	0	0	0	0	0	0	0	0	0	0	0	0	0	0	0	0	0	0
																				0	0	0	0	0	0	0	0	0	0	0	0	0	0	0	0	0	0	0	0	0	0	0	0	0	0	0	0	0	0
																				0	0	0	0	0	0	0	0	0	0	0	0	0	0	0	0	0	0	0	0	0	0	0	0	0	0	0	0	0	0
																				0	0	0	0	0	0	0	0	0	0	0	0	0	0	0	0	0	0	0	0	0	0	0	0	0	0	0	0	0	0
																				0	0	0	0	0	0	0	0	0	0	0	0	0	0	0	0	0	0	0	0	0	0	0	0	0	0	0	0	0	0
																				0	0	0	0	0	0	0	0	0	0	0	0	0	0	0	0	0	0	0	0	0	0	0	0	0	0	0	0	0	0
																				0	0	0	0	0	0	0	0	0	0	0	0	0	0	0	0	0	0	0	0	0	0	0	0	0	0	0	0	0	0
																				0	0	0	0	0	0	0	0	0	0	0	0	0	0	0	0	0	0	0	0	0	0	0	0	0	0	0	0	0	0
																				0	0	0	0	0	0	0	0	0	0	0	0	0	0	0	0	0	0	0	0	0	0	0	0	0	0	0	0	0	0
																				0	0	0	0	0	0	0	0	0	0	0	0	0	0	0	0	0	0	0	0	0	0	0	0	0	0	0	0	0	0
																				0	0	0	0	0	0	0	0	0	0	0	0	0	0	0	0	0	0	0	0	0	0	0	0	0	0	0	0	0	0
																				0	0	0	0	0	0	0	0	0	0	0	0	0	0	0	0	0	0	0	0	0	0	0	0	0	0	0	0	0	0
																				0	0	0	0	0	0	0	0	0	0	0	0	0	0	0	0	0	0	0	0	0	0	0	0	0	0	0	0	0	0
																				0	0	0	0	0	0	0	0	0	0	0	0	0	0	0	0	0	0	0	0	0	0	0	0	0	0	0	0	0	0
																				0	0	0	0	0	0	0	0	0	0	0	0	0	0	0	0	0	0	0	0	0	0	0	0	0	0	0	0	0	0
																				0	0	0	0	0	0	0	0	0	0	0	0	0	0	0	0	0	0	0	0	0	0	0	0	0	0	0	0	0	0
																				0	0	0	0	0	0	0	0	0	0	0	0	0	0	0	0	0	0	0	0	0	0	0	0	0	0	0	0	0	0
																				0	0	0	0	0	0	0	0	0	0	0	0	0	0	0	0	0	0	0	0	0	0	0	0	0	0	0	0	0	0
																				0	0	0	0	0	0	0	0	0	0	0	0	0	0	0	0	0	0	0	0	0	0	0	0	0	0	0	0	0	0
																				0	0	0	0	0	0	0	0	0	0	0	0	0	0	0	0	0	0	0	0	0	0	0	0	0	0	0	0	0	0
																				0	0	0	0	0	0	0	0	0	0	0	0	0	0	0	0	0	0	0	0	0	0	0	0	0	0	0	0	0	0
																				0	0	0	0	0	0	0	0	0	0	0	0	0	0	0	0	0	0	0	0	0	0	0	0	0	0	0	0	0	0
																				0	0	0	0	0	0	0	0	0	0	0	0	0	0	0	0	0	0	0	0	0	0	0	0	0	0	0	0	0	0
																				0	0	0	0	0	0	0	0	0	0	0	0	0	0	0	0	0	0	0	0	0	0	0	0	0	0	0	0	0	0
																				0	0	0	0	0	0	0	0	0	0	0	0	0	0	0	0	0	0	0	0	0	0	0	0	0	0	0	0	0	0
																				0	0	0	0	0	0	0	0	0	0	0	0	0	0	0	0	0	0	0	0	0	0	0	0	0	0	0	0	0	0
																				0	0	0	0	0	0	0	0	0	0	0	0	0	0	0	0	0	0	0	0	0	0	0	0	0	0	0	0	0	0
																				0	0	0	0	0	0	0	0	0	0	0	0	0	0	0	0	0	0	0	0	0	0	0	0	0	0	0	0	0	0
																				0	0	0	0	0	0	0	0	0	0	0	0	0	0	0	0	0	0	0	0	0	0	0	0	0	0	0	0	0	0
																				0	0	0	0	0	0	0	0	0	0	0	0	0	0	0	0	0	0	0	0	0	0	0	0	0	0	0	0	0	0
																				0	0	0	0	0	0	0	0	0	0	0	0	0	0	0	0	0	0	0	0	0	0	0	0	0	0	0	0	0	0
																				0	0	0	0	0	0	0	0	0	0	0	0	0	0	0	0	0	0	0	0	0	0	0	0	0	0	0	0	0	0
																				0	0	0	0	0	0	0	0	0	0	0	0	0	0	0	0	0	0	0	0	0	0	0	0	0	0	0	0	0	0
																				0	0	0	0	0	0	0	0	0	0	0	0	0	0	0	0	0	0	0	0	0	0	0	0	0	0	0	0	0	0
																				0	0	0	0	0	0	0	0	0	0	0	0	0	0	0	0	0	0	0	0	0	0	0	0	0	0	0	0	0	0
																				0	0	0	0	0	0	0	0	0	0	0	0	0	0	0	0	0	0	0	0	0	0	0	0	0	0	0	0	0	0
																				0	0	0	0	0	0	0	0	0	0	0	0	0	0	0	0	0	0	0	0	0	0	0	0	0	0	0	0	0	0
																				0	0	0	0	0	0	0	0	0	0	0	0	0	0	0	0	0	0	0	0	0	0	0	0	0	0	0	0	0	0
																				0	0	0	0	0	0	0	0	0	0	0	0	0	0	0	0	0	0	0	0	0	0	0	0	0	0	0	0	0	0
																				0	0	0	0	0	0	0	0	0	0	0	0	0	0	0	0	0	0	0	0	0	0	0	0	0	0	0	0	0	0
																				0	0	0	0	0	0	0	0	0	0	0	0	0	0	0	0	0	0	0	0	0	0	0	0	0	0	0	0	0	0
																				0	0	0	0	0	0	0	0	0	0	0	0	0	0	0	0	0	0	0	0	0	0	0	0	0	0	0	0	0	0
																				0	0	0	0	0	0	0	0	0	0	0	0	0	0	0	0	0	0	0	0	0	0	0	0	0	0	0	0	0	0
																				0	0	0	0	0	0	0	0	0	0	0	0	0	0	0	0	0	0	0	0	0	0	0	0	0	0	0	0	0	0
																				0	0	0	0	0	0	0	0	0	0	0	0	0	0	0	0	0	0	0	0	0	0	0	0	0	0	0	0	0	0
																				0	0	0	0	0	0	0	0	0	0	0	0	0	0	0	0	0	0	0	0	0	0	0	0	0	0	0	0	0	0
																				0	0	0	0	0	0	0	0	0	0	0	0	0	0	0	0	0	0	0	0	0	0	0	0	0	0	0	0	0	0
																				0	0	0	0	0	0	0	0	0	0	0	0	0	0	0	0	0	0	0	0	0	0	0	0	0	0	0	0	0	0
																				0	0	0	0	0	0	0	0	0	0	0	0	0	0	0	0	0	0	0	0	0	0	0	0	0	0	0	0	0	0
																				0	0	0	0	0	0	0	0	0	0	0	0	0	0	0	0	0	0	0	0	0	0	0	0	0	0	0	0	0	0
																				0	0	0	0	0	0	0	0	0	0	0	0	0	0	0	0	0	0	0	0	0	0	0	0	0	0	0	0	0	0
																				0	0	0	0	0	0	0	0	0	0	0	0	0	0	0	0	0	0	0	0	0	0	0	0	0	0	0	0	0	0
																				0	0	0	0	0	0	0	0	0	0	0	0	0	0	0	0	0	0	0	0	0	0	0	0	0	0	0	0	0	0
																				0	0	0	0	0	0	0	0	0	0	0	0	0	0	0	0	0	0	0	0	0	0	0	0	0	0	0	0	0	0
																				0	0	0	0	0	0	0	0	0	0	0	0	0	0	0	0	0	0	0	0	0	0	0	0	0	0	0	0	0	0
																				0	0	0	0	0	0	0	0	0	0	0	0	0	0	0	0	0	0	0	0	0	0	0	0	0	0	0	0	0	0
																				0	0	0	0	0	0	0	0	0	0	0	0	0	0	0	0	0	0	0	0	0	0	0	0	0	0	0	0	0	0
																				0	0	0	0	0	0	0	0	0	0	0	0	0	0	0	0	0	0	0	0	0	0	0	0	0	0	0	0	0	0
																				0	0	0	0	0	0	0	0	0	0	0	0	0	0	0	0	0	0	0	0	0	0	0	0	0	0	0	0	0	0
																				0	0	0	0	0	0	0	0	0	0	0	0	0	0	0	0	0	0	0	0	0	0	0	0	0	0	0	0	0	0
																				0	0	0	0	0	0	0	0	0	0	0	0	0	0	0	0	0	0	0	0	0	0	0	0	0	0	0	0	0	0
																				0	0	0	0	0	0	0	0	0	0	0	0	0	0	0	0	0	0	0	0	0	0	0	0	0	0	0	0	0	0
																				0	0	0	0	0	0	0	0	0	0	0	0	0	0	0	0	0	0	0	0	0	0	0	0	0	0	0	0	0	0
																				0	0	0	0	0	0	0	0	0	0	0	0	0	0	0	0	0	0	0	0	0	0	0	0	0	0	0	0	0	0
																				0	0	0	0	0	0	0	0	0	0	0	0	0	0	0	0	0	0	0	0	0	0	0	0	0	0	0	0	0	0
																				0	0	0	0	0	0	0	0	0	0	0	0	0	0	0	0	0	0	0	0	0	0	0	0	0	0	0	0	0	0
																				0	0	0	0	0	0	0	0	0	0	0	0	0	0	0	0	0	0	0	0	0	0	0	0	0	0	0	0	0	0
																				0	0	0	0	0	0	0	0	0	0	0	0	0	0	0	0	0	0	0	0	0	0	0	0	0	0	0	0	0	0
																				0	0	0	0	0	0	0	0	0	0	0	0	0	0	0	0	0	0	0	0	0	0	0	0	0	0	0	0	0	0
																				0	0	0	0	0	0	0	0	0	0	0	0	0	0	0	0	0	0	0	0	0	0	0	0	0	0	0	0	0	0
																				0	0	0	0	0	0	0	0	0	0	0	0	0	0	0	0	0	0	0	0	0	0	0	0	0	0	0	0	0	0
																				0	0	0	0	0	0	0	0	0	0	0	0	0	0	0	0	0	0	0	0	0	0	0	0	0	0	0	0	0	0
																				0	0	0	0	0	0	0	0	0	0	0	0	0	0	0	0	0	0	0	0	0	0	0	0	0	0	0	0	0	0
																				0	0	0	0	0	0	0	0	0	0	0	0	0	0	0	0	0	0	0	0	0	0	0	0	0	0	0	0	0	0
																				0	0	0	0	0	0	0	0	0	0	0	0	0	0	0	0	0	0	0	0	0	0	0	0	0	0	0	0	0	0
																				0	0	0	0	0	0	0	0	0	0	0	0	0	0	0	0	0	0	0	0	0	0	0	0	0	0	0	0	0	0
																				0	0	0	0	0	0	0	0	0	0	0	0	0	0	0	0	0	0	0	0	0	0	0	0	0	0	0	0	0	0
																				0	0	0	0	0	0	0	0	0	0	0	0	0	0	0	0	0	0	0	0	0	0	0	0	0	0	0	0	0	0
																				0	0	0	0	0	0	0	0	0	0	0	0	0	0	0	0	0	0	0	0	0	0	0	0	0	0	0	0	0	0
																				0	0	0	0	0	0	0	0	0	0	0	0	0	0	0	0	0	0	0	0	0	0	0	0	0	0	0	0	0	0
																				0	0	0	0	0	0	0	0	0	0	0	0	0	0	0	0	0	0	0	0	0	0	0	0	0	0	0	0	0	0
																				0	0	0	0	0	0	0	0	0	0	0	0	0	0	0	0	0	0	0	0	0	0	0	0	0	0	0	0	0	0
																				0	0	0	0	0	0	0	0	0	0	0	0	0	0	0	0	0	0	0	0	0	0	0	0	0	0	0	0	0	0
																				0	0	0	0	0	0	0	0	0	0	0	0	0	0	0	0	0	0	0	0	0	0	0	0	0	0	0	0	0	0
																				0	0	0	0	0	0	0	0	0	0	0	0	0	0	0	0	0	0	0	0	0	0	0	0	0	0	0	0	0	0
																				0	0	0	0	0	0	0	0	0	0	0	0	0	0	0	0	0	0	0	0	0	0	0	0	0	0	0	0	0	0
																				0	0	0	0	0	0	0	0	0	0	0	0	0	0	0	0	0	0	0	0	0	0	0	0	0	0	0	0	0	0
																				0	0	0	0	0	0	0	0	0	0	0	0	0	0	0	0	0	0	0	0	0	0	0	0	0	0	0	0	0	0
																				0	0	0	0	0	0	0	0	0	0	0	0	0	0	0	0	0	0	0	0	0	0	0	0	0	0	0	0	0	0
																				0	0	0	0	0	0	0	0	0	0	0	0	0	0	0	0	0	0	0	0	0	0	0	0	0	0	0	0	0	0
																				0	0	0	0	0	0	0	0	0	0	0	0	0	0	0	0	0	0	0	0	0	0	0	0	0	0	0	0	0	0
																				0	0	0	0	0	0	0	0	0	0	0	0	0	0	0	0	0	0	0	0	0	0	0	0	0	0	0	0	0	0
																				0	0	0	0	0	0	0	0	0	0	0	0	0	0	0	0	0	0	0	0	0	0	0	0	0	0	0	0	0	0
																				0	0	0	0	0	0	0	0	0	0	0	0	0	0	0	0	0	0	0	0	0	0	0	0	0	0	0	0	0	0
																				0	0	0	0	0	0	0	0	0	0	0	0	0	0	0	0	0	0	0	0	0	0	0	0	0	0	0	0	0	0
																				0	0	0	0	0	0	0	0	0	0	0	0	0	0	0	0	0	0	0	0	0	0	0	0	0	0	0	0	0	0
																				0	0	0	0	0	0	0	0	0	0	0	0	0	0	0	0	0	0	0	0	0	0	0	0	0	0	0	0	0	0
																				0	0	0	0	0	0	0	0	0	0	0	0	0	0	0	0	0	0	0	0	0	0	0	0	0	0	0	0	0	0
																				0	0	0	0	0	0	0	0	0	0	0	0	0	0	0	0	0	0	0	0	0	0	0	0	0	0	0	0	0	0
																				0	0	0	0	0	0	0	0	0	0	0	0	0	0	0	0	0	0	0	0	0	0	0	0	0	0	0	0	0	0
																				0	0	0	0	0	0	0	0	0	0	0	0	0	0	0	0	0	0	0	0	0	0	0	0	0	0	0	0	0	0
																				0	0	0	0	0	0	0	0	0	0	0	0	0	0	0	0	0	0	0	0	0	0	0	0	0	0	0	0	0	0
																				0	0	0	0	0	0	0	0	0	0	0	0	0	0	0	0	0	0	0	0	0	0	0	0	0	0	0	0	0	0
																				0	0	0	0	0	0	0	0	0	0	0	0	0	0	0	0	0	0	0	0	0	0	0	0	0	0	0	0	0	0
																				0	0	0	0	0	0	0	0	0	0	0	0	0	0	0	0	0	0	0	0	0	0	0	0	0	0	0	0	0	0
																				0	0	0	0	0	0	0	0	0	0	0	0	0	0	0	0	0	0	0	0	0	0	0	0	0	0	0	0	0	0
																				0	0	0	0	0	0	0	0	0	0	0	0	0	0	0	0	0	0	0	0	0	0	0	0	0	0	0	0	0	0
																				0	0	0	0	0	0	0	0	0	0	0	0	0	0	0	0	0	0	0	0	0	0	0	0	0	0	0	0	0	0
																				0	0	0	0	0	0	0	0	0	0	0	0	0	0	0	0	0	0	0	0	0	0	0	0	0	0	0	0	0	0
																				0	0	0	0	0	0	0	0	0	0	0	0	0	0	0	0	0	0	0	0	0	0	0	0	0	0	0	0	0	0
																				0	0	0	0	0	0	0	0	0	0	0	0	0	0	0	0	0	0	0	0	0	0	0	0	0	0	0	0	0	0
																				0	0	0	0	0	0	0	0	0	0	0	0	0	0	0	0	0	0	0	0	0	0	0	0	0	0	0	0	0	0
																				0	0	0	0	0	0	0	0	0	0	0	0	0	0	0	0	0	0	0	0	0	0	0	0	0	0	0	0	0	0
																				0	0	0	0	0	0	0	0	0	0	0	0	0	0	0	0	0	0	0	0	0	0	0	0	0	0	0	0	0	0
																				0	0	0	0	0	0	0	0	0	0	0	0	0	0	0	0	0	0	0	0	0	0	0	0	0	0	0	0	0	0
																				0	0	0	0	0	0	0	0	0	0	0	0	0	0	0	0	0	0	0	0	0	0	0	0	0	0	0	0	0	0
																				0	0	0	0	0	0	0	0	0	0	0	0	0	0	0	0	0	0	0	0	0	0	0	0	0	0	0	0	0	0
																				0	0	0	0	0	0	0	0	0	0	0	0	0	0	0	0	0	0	0	0	0	0	0	0	0	0	0	0	0	0
																				0	0	0	0	0	0	0	0	0	0	0	0	0	0	0	0	0	0	0	0	0	0	0	0	0	0	0	0	0	0
																				0	0	0	0	0	0	0	0	0	0	0	0	0	0	0	0	0	0	0	0	0	0	0	0	0	0	0	0	0	0
																				0	0	0	0	0	0	0	0	0	0	0	0	0	0	0	0	0	0	0	0	0	0	0	0	0	0	0	0	0	0
																				0	0	0	0	0	0	0	0	0	0	0	0	0	0	0	0	0	0	0	0	0	0	0	0	0	0	0	0	0	0
																				0	0	0	0	0	0	0	0	0	0	0	0	0	0	0	0	0	0	0	0	0	0	0	0	0	0	0	0	0	0
																				0	0	0	0	0	0	0	0	0	0	0	0	0	0	0	0	0	0	0	0	0	0	0	0	0	0	0	0	0	0
																				0	0	0	0	0	0	0	0	0	0	0	0	0	0	0	0	0	0	0	0	0	0	0	0	0	0	0	0	0	0
																				0	0	0	0	0	0	0	0	0	0	0	0	0	0	0	0	0	0	0	0	0	0	0	0	0	0	0	0	0	0
																				0	0	0	0	0	0	0	0	0	0	0	0	0	0	0	0	0	0	0	0	0	0	0	0	0	0	0	0	0	0
																				0	0	0	0	0	0	0	0	0	0	0	0	0	0	0	0	0	0	0	0	0	0	0	0	0	0	0	0	0	0
																				0	0	0	0	0	0	0	0	0	0	0	0	0	0	0	0	0	0	0	0	0	0	0	0	0	0	0	0	0	0
																				0	0	0	0	0	0	0	0	0	0	0	0	0	0	0	0	0	0	0	0	0	0	0	0	0	0	0	0	0	0
																				0	0	0	0	0	0	0	0	0	0	0	0	0	0	0	0	0	0	0	0	0	0	0	0	0	0	0	0	0	0
																				0	0	0	0	0	0	0	0	0	0	0	0	0	0	0	0	0	0	0	0	0	0	0	0	0	0	0	0	0	0
																				0	0	0	0	0	0	0	0	0	0	0	0	0	0	0	0	0	0	0	0	0	0	0	0	0	0	0	0	0	0
																				0	0	0	0	0	0	0	0	0	0	0	0	0	0	0	0	0	0	0	0	0	0	0	0	0	0	0	0	0	0
																				0	0	0	0	0	0	0	0	0	0	0	0	0	0	0	0	0	0	0	0	0	0	0	0	0	0	0	0	0	0
																				0	0	0	0	0	0	0	0	0	0	0	0	0	0	0	0	0	0	0	0	0	0	0	0	0	0	0	0	0	0
																				0	0	0	0	0	0	0	0	0	0	0	0	0	0	0	0	0	0	0	0	0	0	0	0	0	0	0	0	0	0
																				0	0	0	0	0	0	0	0	0	0	0	0	0	0	0	0	0	0	0	0	0	0	0	0	0	0	0	0	0	0
																				0	0	0	0	0	0	0	0	0	0	0	0	0	0	0	0	0	0	0	0	0	0	0	0	0	0	0	0	0	0
																				0	0	0	0	0	0	0	0	0	0	0	0	0	0	0	0	0	0	0	0	0	0	0	0	0	0	0	0	0	0
																				0	0	0	0	0	0	0	0	0	0	0	0	0	0	0	0	0	0	0	0	0	0	0	0	0	0	0	0	0	0
																				0	0	0	0	0	0	0	0	0	0	0	0	0	0	0	0	0	0	0	0	0	0	0	0	0	0	0	0	0	0
																				0	0	0	0	0	0	0	0	0	0	0	0	0	0	0	0	0	0	0	0	0	0	0	0	0	0	0	0	0	0
																				0	0	0	0	0	0	0	0	0	0	0	0	0	0	0	0	0	0	0	0	0	0	0	0	0	0	0	0	0	0
																				0	0	0	0	0	0	0	0	0	0	0	0	0	0	0	0	0	0	0	0	0	0	0	0	0	0	0	0	0	0
																				0	0	0	0	0	0	0	0	0	0	0	0	0	0	0	0	0	0	0	0	0	0	0	0	0	0	0	0	0	0
																				0	0	0	0	0	0	0	0	0	0	0	0	0	0	0	0	0	0	0	0	0	0	0	0	0	0	0	0	0	0
																				0	0	0	0	0	0	0	0	0	0	0	0	0	0	0	0	0	0	0	0	0	0	0	0	0	0	0	0	0	0
																				0	0	0	0	0	0	0	0	0	0	0	0	0	0	0	0	0	0	0	0	0	0	0	0	0	0	0	0	0	0
																				0	0	0	0	0	0	0	0	0	0	0	0	0	0	0	0	0	0	0	0	0	0	0	0	0	0	0	0	0	0
																				0	0	0	0	0	0	0	0	0	0	0	0	0	0	0	0	0	0	0	0	0	0	0	0	0	0	0	0	0	0
																				0	0	0	0	0	0	0	0	0	0	0	0	0	0	0	0	0	0	0	0	0	0	0	0	0	0	0	0	0	0
																				0	0	0	0	0	0	0	0	0	0	0	0	0	0	0	0	0	0	0	0	0	0	0	0	0	0	0	0	0	0
																				0	0	0	0	0	0	0	0	0	0	0	0	0	0	0	0	0	0	0	0	0	0	0	0	0	0	0	0	0	0
																				0	0	0	0	0	0	0	0	0	0	0	0	0	0	0	0	0	0	0	0	0	0	0	0	0	0	0	0	0	0
																				0	0	0	0	0	0	0	0	0	0	0	0	0	0	0	0	0	0	0	0	0	0	0	0	0	0	0	0	0	0
																				0	0	0	0	0	0	0	0	0	0	0	0	0	0	0	0	0	0	0	0	0	0	0	0	0	0	0	0	0	0
																				0	0	0	0	0	0	0	0	0	0	0	0	0	0	0	0	0	0	0	0	0	0	0	0	0	0	0	0	0	0
																				0	0	0	0	0	0	0	0	0	0	0	0	0	0	0	0	0	0	0	0	0	0	0	0	0	0	0	0	0	0
																				0	0	0	0	0	0	0	0	0	0	0	0	0	0	0	0	0	0	0	0	0	0	0	0	0	0	0	0	0	0
																				0	0	0	0	0	0	0	0	0	0	0	0	0	0	0	0	0	0	0	0	0	0	0	0	0	0	0	0	0	0
																				0	0	0	0	0	0	0	0	0	0	0	0	0	0	0	0	0	0	0	0	0	0	0	0	0	0	0	0	0	0
																				0	0	0	0	0	0	0	0	0	0	0	0	0	0	0	0	0	0	0	0	0	0	0	0	0	0	0	0	0	0
																				0	0	0	0	0	0	0	0	0	0	0	0	0	0	0	0	0	0	0	0	0	0	0	0	0	0	0	0	0	0
																				0	0	0	0	0	0	0	0	0	0	0	0	0	0	0	0	0	0	0	0	0	0	0	0	0	0	0	0	0	0
																				0	0	0	0	0	0	0	0	0	0	0	0	0	0	0	0	0	0	0	0	0	0	0	0	0	0	0	0	0	0
																				0	0	0	0	0	0	0	0	0	0	0	0	0	0	0	0	0	0	0	0	0	0	0	0	0	0	0	0	0	0
																				0	0	0	0	0	0	0	0	0	0	0	0	0	0	0	0	0	0	0	0	0	0	0	0	0	0	0	0	0	0
																				0	0	0	0	0	0	0	0	0	0	0	0	0	0	0	0	0	0	0	0	0	0	0	0	0	0	0	0	0	0
																				0	0	0	0	0	0	0	0	0	0	0	0	0	0	0	0	0	0	0	0	0	0	0	0	0	0	0	0	0	0
																				0	0	0	0	0	0	0	0	0	0	0	0	0	0	0	0	0	0	0	0	0	0	0	0	0	0	0	0	0	0
																				0	0	0	0	0	0	0	0	0	0	0	0	0	0	0	0	0	0	0	0	0	0	0	0	0	0	0	0	0	0
																				0	0	0	0	0	0	0	0	0	0	0	0	0	0	0	0	0	0	0	0	0	0	0	0	0	0	0	0	0	0
																				0	0	0	0	0	0	0	0	0	0	0	0	0	0	0	0	0	0	0	0	0	0	0	0	0	0	0	0	0	0
																				0	0	0	0	0	0	0	0	0	0	0	0	0	0	0	0	0	0	0	0	0	0	0	0	0	0	0	0	0	0
																				0	0	0	0	0	0	0	0	0	0	0	0	0	0	0	0	0	0	0	0	0	0	0	0	0	0	0	0	0	0
																				0	0	0	0	0	0	0	0	0	0	0	0	0	0	0	0	0	0	0	0	0	0	0	0	0	0	0	0	0	0
																				0	0	0	0	0	0	0	0	0	0	0	0	0	0	0	0	0	0	0	0	0	0	0	0	0	0	0	0	0	0
																				0	0	0	0	0	0	0	0	0	0	0	0	0	0	0	0	0	0	0	0	0	0	0	0	0	0	0	0	0	0
																				0	0	0	0	0	0	0	0	0	0	0	0	0	0	0	0	0	0	0	0	0	0	0	0	0	0	0	0	0	0
																				0	0	0	0	0	0	0	0	0	0	0	0	0	0	0	0	0	0	0	0	0	0	0	0	0	0	0	0	0	0
																				0	0	0	0	0	0	0	0	0	0	0	0	0	0	0	0	0	0	0	0	0	0	0	0	0	0	0	0	0	0
																				0	0	0	0	0	0	0	0	0	0	0	0	0	0	0	0	0	0	0	0	0	0	0	0	0	0	0	0	0	0
																				0	0	0	0	0	0	0	0	0	0	0	0	0	0	0	0	0	0	0	0	0	0	0	0	0	0	0	0	0	0
																				0	0	0	0	0	0	0	0	0	0	0	0	0	0	0	0	0	0	0	0	0	0	0	0	0	0	0	0	0	0
																				0	0	0	0	0	0	0	0	0	0	0	0	0	0	0	0	0	0	0	0	0	0	0	0	0	0	0	0	0	0
																				0	0	0	0	0	0	0	0	0	0	0	0	0	0	0	0	0	0	0	0	0	0	0	0	0	0	0	0	0	0
																				0	0	0	0	0	0	0	0	0	0	0	0	0	0	0	0	0	0	0	0	0	0	0	0	0	0	0	0	0	0
																				0	0	0	0	0	0	0	0	0	0	0	0	0	0	0	0	0	0	0	0	0	0	0	0	0	0	0	0	0	0
																				0	0	0	0	0	0	0	0	0	0	0	0	0	0	0	0	0	0	0	0	0	0	0	0	0	0	0	0	0	0
																				0	0	0	0	0	0	0	0	0	0	0	0	0	0	0	0	0	0	0	0	0	0	0	0	0	0	0	0	0	0
																				0	0	0	0	0	0	0	0	0	0	0	0	0	0	0	0	0	0	0	0	0	0	0	0	0	0	0	0	0	0
																				0	0	0	0	0	0	0	0	0	0	0	0	0	0	0	0	0	0	0	0	0	0	0	0	0	0	0	0	0	0
																				0	0	0	0	0	0	0	0	0	0	0	0	0	0	0	0	0	0	0	0	0	0	0	0	0	0	0	0	0	0
																				0	0	0	0	0	0	0	0	0	0	0	0	0	0	0	0	0	0	0	0	0	0	0	0	0	0	0	0	0	0
																				0	0	0	0	0	0	0	0	0	0	0	0	0	0	0	0	0	0	0	0	0	0	0	0	0	0	0	0	0	0
																				0	0	0	0	0	0	0	0	0	0	0	0	0	0	0	0	0	0	0	0	0	0	0	0	0	0	0	0	0	0
																				0	0	0	0	0	0	0	0	0	0	0	0	0	0	0	0	0	0	0	0	0	0	0	0	0	0	0	0	0	0
																				0	0	0	0	0	0	0	0	0	0	0	0	0	0	0	0	0	0	0	0	0	0	0	0	0	0	0	0	0	0
																				0	0	0	0	0	0	0	0	0	0	0	0	0	0	0	0	0	0	0	0	0	0	0	0	0	0	0	0	0	0
																				0	0	0	0	0	0	0	0	0	0	0	0	0	0	0	0	0	0	0	0	0	0	0	0	0	0	0	0	0	0
																				0	0	0	0	0	0	0	0	0	0	0	0	0	0	0	0	0	0	0	0	0	0	0	0	0	0	0	0	0	0
																				0	0	0	0	0	0	0	0	0	0	0	0	0	0	0	0	0	0	0	0	0	0	0	0	0	0	0	0	0	0
																				0	0	0	0	0	0	0	0	0	0	0	0	0	0	0	0	0	0	0	0	0	0	0	0	0	0	0	0	0	0
																				0	0	0	0	0	0	0	0	0	0	0	0	0	0	0	0	0	0	0	0	0	0	0	0	0	0	0	0	0	0
																				0	0	0	0	0	0	0	0	0	0	0	0	0	0	0	0	0	0	0	0	0	0	0	0	0	0	0	0	0	0
																				0	0	0	0	0	0	0	0	0	0	0	0	0	0	0	0	0	0	0	0	0	0	0	0	0	0	0	0	0	0
																				0	0	0	0	0	0	0	0	0	0	0	0	0	0	0	0	0	0	0	0	0	0	0	0	0	0	0	0	0	0
																				0	0	0	0	0	0	0	0	0	0	0	0	0	0	0	0	0	0	0	0	0	0	0	0	0	0	0	0	0	0
																				0	0	0	0	0	0	0	0	0	0	0	0	0	0	0	0	0	0	0	0	0	0	0	0	0	0	0	0	0	0
																				0	0	0	0	0	0	0	0	0	0	0	0	0	0	0	0	0	0	0	0	0	0	0	0	0	0	0	0	0	0
																				0	0	0	0	0	0	0	0	0	0	0	0	0	0	0	0	0	0	0	0	0	0	0	0	0	0	0	0	0	0
																				0	0	0	0	0	0	0	0	0	0	0	0	0	0	0	0	0	0	0	0	0	0	0	0	0	0	0	0	0	0
																				0	0	0	0	0	0	0	0	0	0	0	0	0	0	0	0	0	0	0	0	0	0	0	0	0	0	0	0	0	0
																				0	0	0	0	0	0	0	0	0	0	0	0	0	0	0	0	0	0	0	0	0	0	0	0	0	0	0	0	0	0
																				0	0	0	0	0	0	0	0	0	0	0	0	0	0	0	0	0	0	0	0	0	0	0	0	0	0	0	0	0	0
																				0	0	0	0	0	0	0	0	0	0	0	0	0	0	0	0	0	0	0	0	0	0	0	0	0	0	0	0	0	0
																				0	0	0	0	0	0	0	0	0	0	0	0	0	0	0	0	0	0	0	0	0	0	0	0	0	0	0	0	0	0
																				0	0	0	0	0	0	0	0	0	0	0	0	0	0	0	0	0	0	0	0	0	0	0	0	0	0	0	0	0	0
																				0	0	0	0	0	0	0	0	0	0	0	0	0	0	0	0	0	0	0	0	0	0	0	0	0	0	0	0	0	0
																				0	0	0	0	0	0	0	0	0	0	0	0	0	0	0	0	0	0	0	0	0	0	0	0	0	0	0	0	0	0
																				0	0	0	0	0	0	0	0	0	0	0	0	0	0	0	0	0	0	0	0	0	0	0	0	0	0	0	0	0	0
																				0	0	0	0	0	0	0	0	0	0	0	0	0	0	0	0	0	0	0	0	0	0	0	0	0	0	0	0	0	0
																				0	0	0	0	0	0	0	0	0	0	0	0	0	0	0	0	0	0	0	0	0	0	0	0	0	0	0	0	0	0
																				0	0	0	0	0	0	0	0	0	0	0	0	0	0	0	0	0	0	0	0	0	0	0	0	0	0	0	0	0	0
																				0	0	0	0	0	0	0	0	0	0	0	0	0	0	0	0	0	0	0	0	0	0	0	0	0	0	0	0	0	0
																				0	0	0	0	0	0	0	0	0	0	0	0	0	0	0	0	0	0	0	0	0	0	0	0	0	0	0	0	0	0
																				0	0	0	0	0	0	0	0	0	0	0	0	0	0	0	0	0	0	0	0	0	0	0	0	0	0	0	0	0	0
																				0	0	0	0	0	0	0	0	0	0	0	0	0	0	0	0	0	0	0	0	0	0	0	0	0	0	0	0	0	0
																				0	0	0	0	0	0	0	0	0	0	0	0	0	0	0	0	0	0	0	0	0	0	0	0	0	0	0	0	0	0
																				0	0	0	0	0	0	0	0	0	0	0	0	0	0	0	0	0	0	0	0	0	0	0	0	0	0	0	0	0	0
																				0	0	0	0	0	0	0	0	0	0	0	0	0	0	0	0	0	0	0	0	0	0	0	0	0	0	0	0	0	0
																				0	0	0	0	0	0	0	0	0	0	0	0	0	0	0	0	0	0	0	0	0	0	0	0	0	0	0	0	0	0
																				0	0	0	0	0	0	0	0	0	0	0	0	0	0	0	0	0	0	0	0	0	0	0	0	0	0	0	0	0	0
																				0	0	0	0	0	0	0	0	0	0	0	0	0	0	0	0	0	0	0	0	0	0	0	0	0	0	0	0	0	0
																				0	0	0	0	0	0	0	0	0	0	0	0	0	0	0	0	0	0	0	0	0	0	0	0	0	0	0	0	0	0
																				0	0	0	0	0	0	0	0	0	0	0	0	0	0	0	0	0	0	0	0	0	0	0	0	0	0	0	0	0	0
																				0	0	0	0	0	0	0	0	0	0	0	0	0	0	0	0	0	0	0	0	0	0	0	0	0	0	0	0	0	0
																				0	0	0	0	0	0	0	0	0	0	0	0	0	0	0	0	0	0	0	0	0	0	0	0	0	0	0	0	0	0
																				0	0	0	0	0	0	0	0	0	0	0	0	0	0	0	0	0	0	0	0	0	0	0	0	0	0	0	0	0	0
																				0	0	0	0	0	0	0	0	0	0	0	0	0	0	0	0	0	0	0	0	0	0	0	0	0	0	0	0	0	0
																				0	0	0	0	0	0	0	0	0	0	0	0	0	0	0	0	0	0	0	0	0	0	0	0	0	0	0	0	0	0
																				0	0	0	0	0	0	0	0	0	0	0	0	0	0	0	0	0	0	0	0	0	0	0	0	0	0	0	0	0	0
																				0	0	0	0	0	0	0	0	0	0	0	0	0	0	0	0	0	0	0	0	0	0	0	0	0	0	0	0	0	0
																				0	0	0	0	0	0	0	0	0	0	0	0	0	0	0	0	0	0	0	0	0	0	0	0	0	0	0	0	0	0
																				0	0	0	0	0	0	0	0	0	0	0	0	0	0	0	0	0	0	0	0	0	0	0	0	0	0	0	0	0	0
																				0	0	0	0	0	0	0	0	0	0	0	0	0	0	0	0	0	0	0	0	0	0	0	0	0	0	0	0	0	0
																				0	0	0	0	0	0	0	0	0	0	0	0	0	0	0	0	0	0	0	0	0	0	0	0	0	0	0	0	0	0
																				0	0	0	0	0	0	0	0	0	0	0	0	0	0	0	0	0	0	0	0	0	0	0	0	0	0	0	0	0	0
																				0	0	0	0	0	0	0	0	0	0	0	0	0	0	0	0	0	0	0	0	0	0	0	0	0	0	0	0	0	0
																				0	0	0	0	0	0	0	0	0	0	0	0	0	0	0	0	0	0	0	0	0	0	0	0	0	0	0	0	0	0
																				0	0	0	0	0	0	0	0	0	0	0	0	0	0	0	0	0	0	0	0	0	0	0	0	0	0	0	0	0	0
																				0	0	0	0	0	0	0	0	0	0	0	0	0	0	0	0	0	0	0	0	0	0	0	0	0	0	0	0	0	0
																				0	0	0	0	0	0	0	0	0	0	0	0	0	0	0	0	0	0	0	0	0	0	0	0	0	0	0	0	0	0
																				0	0	0	0	0	0	0	0	0	0	0	0	0	0	0	0	0	0	0	0	0	0	0	0	0	0	0	0	0	0
																				0	0	0	0	0	0	0	0	0	0	0	0	0	0	0	0	0	0	0	0	0	0	0	0	0	0	0	0	0	0
																				0	0	0	0	0	0	0	0	0	0	0	0	0	0	0	0	0	0	0	0	0	0	0	0	0	0	0	0	0	0
																				0	0	0	0	0	0	0	0	0	0	0	0	0	0	0	0	0	0	0	0	0	0	0	0	0	0	0	0	0	0
																				0	0	0	0	0	0	0	0	0	0	0	0	0	0	0	0	0	0	0	0	0	0	0	0	0	0	0	0	0	0
																				0	0	0	0	0	0	0	0	0	0	0	0	0	0	0	0	0	0	0	0	0	0	0	0	0	0	0	0	0	0
																				0	0	0	0	0	0	0	0	0	0	0	0	0	0	0	0	0	0	0	0	0	0	0	0	0	0	0	0	0	0
																				0	0	0	0	0	0	0	0	0	0	0	0	0	0	0	0	0	0	0	0	0	0	0	0	0	0	0	0	0	0
																				0	0	0	0	0	0	0	0	0	0	0	0	0	0	0	0	0	0	0	0	0	0	0	0	0	0	0	0	0	0
																				0	0	0	0	0	0	0	0	0	0	0	0	0	0	0	0	0	0	0	0	0	0	0	0	0	0	0	0	0	0
																				0	0	0	0	0	0	0	0	0	0	0	0	0	0	0	0	0	0	0	0	0	0	0	0	0	0	0	0	0	0
																				0	0	0	0	0	0	0	0	0	0	0	0	0	0	0	0	0	0	0	0	0	0	0	0	0	0	0	0	0	0
																				0	0	0	0	0	0	0	0	0	0	0	0	0	0	0	0	0	0	0	0	0	0	0	0	0	0	0	0	0	0
																				0	0	0	0	0	0	0	0	0	0	0	0	0	0	0	0	0	0	0	0	0	0	0	0	0	0	0	0	0	0
																				0	0	0	0	0	0	0	0	0	0	0	0	0	0	0	0	0	0	0	0	0	0	0	0	0	0	0	0	0	0
																				0	0	0	0	0	0	0	0	0	0	0	0	0	0	0	0	0	0	0	0	0	0	0	0	0	0	0	0	0	0
																				0	0	0	0	0	0	0	0	0	0	0	0	0	0	0	0	0	0	0	0	0	0	0	0	0	0	0	0	0	0
																				0	0	0	0	0	0	0	0	0	0	0	0	0	0	0	0	0	0	0	0	0	0	0	0	0	0	0	0	0	0
																				0	0	0	0	0	0	0	0	0	0	0	0	0	0	0	0	0	0	0	0	0	0	0	0	0	0	0	0	0	0
																				0	0	0	0	0	0	0	0	0	0	0	0	0	0	0	0	0	0	0	0	0	0	0	0	0	0	0	0	0	0
																				0	0	0	0	0	0	0	0	0	0	0	0	0	0	0	0	0	0	0	0	0	0	0	0	0	0	0	0	0	0
																				0	0	0	0	0	0	0	0	0	0	0	0	0	0	0	0	0	0	0	0	0	0	0	0	0	0	0	0	0	0
																				0	0	0	0	0	0	0	0	0	0	0	0	0	0	0	0	0	0	0	0	0	0	0	0	0	0	0	0	0	0
																				0	0	0	0	0	0	0	0	0	0	0	0	0	0	0	0	0	0	0	0	0	0	0	0	0	0	0	0	0	0
																				0	0	0	0	0	0	0	0	0	0	0	0	0	0	0	0	0	0	0	0	0	0	0	0	0	0	0	0	0	0
																				0	0	0	0	0	0	0	0	0	0	0	0	0	0	0	0	0	0	0	0	0	0	0	0	0	0	0	0	0	0
																				0	0	0	0	0	0	0	0	0	0	0	0	0	0	0	0	0	0	0	0	0	0	0	0	0	0	0	0	0	0
																				0	0	0	0	0	0	0	0	0	0	0	0	0	0	0	0	0	0	0	0	0	0	0	0	0	0	0	0	0	0
																				0	0	0	0	0	0	0	0	0	0	0	0	0	0	0	0	0	0	0	0	0	0	0	0	0	0	0	0	0	0
																				0	0	0	0	0	0	0	0	0	0	0	0	0	0	0	0	0	0	0	0	0	0	0	0	0	0	0	0	0	0
																				0	0	0	0	0	0	0	0	0	0	0	0	0	0	0	0	0	0	0	0	0	0	0	0	0	0	0	0	0	0
																				0	0	0	0	0	0	0	0	0	0	0	0	0	0	0	0	0	0	0	0	0	0	0	0	0	0	0	0	0	0
																				0	0	0	0	0	0	0	0	0	0	0	0	0	0	0	0	0	0	0	0	0	0	0	0	0	0	0	0	0	0
																				0	0	0	0	0	0	0	0	0	0	0	0	0	0	0	0	0	0	0	0	0	0	0	0	0	0	0	0	0	0
																				0	0	0	0	0	0	0	0	0	0	0	0	0	0	0	0	0	0	0	0	0	0	0	0	0	0	0	0	0	0
																				0	0	0	0	0	0	0	0	0	0	0	0	0	0	0	0	0	0	0	0	0	0	0	0	0	0	0	0	0	0
																				0	0	0	0	0	0	0	0	0	0	0	0	0	0	0	0	0	0	0	0	0	0	0	0	0	0	0	0	0	0
																				0	0	0	0	0	0	0	0	0	0	0	0	0	0	0	0	0	0	0	0	0	0	0	0	0	0	0	0	0	0
																				0	0	0	0	0	0	0	0	0	0	0	0	0	0	0	0	0	0	0	0	0	0	0	0	0	0	0	0	0	0
																				0	0	0	0	0	0	0	0	0	0	0	0	0	0	0	0	0	0	0	0	0	0	0	0	0	0	0	0	0	0
																				0	0	0	0	0	0	0	0	0	0	0	0	0	0	0	0	0	0	0	0	0	0	0	0	0	0	0	0	0	0
																				0	0	0	0	0	0	0	0	0	0	0	0	0	0	0	0	0	0	0	0	0	0	0	0	0	0	0	0	0	0
																				0	0	0	0	0	0	0	0	0	0	0	0	0	0	0	0	0	0	0	0	0	0	0	0	0	0	0	0	0	0
																				0	0	0	0	0	0	0	0	0	0	0	0	0	0	0	0	0	0	0	0	0	0	0	0	0	0	0	0	0	0
																				0	0	0	0	0	0	0	0	0	0	0	0	0	0	0	0	0	0	0	0	0	0	0	0	0	0	0	0	0	0
																				0	0	0	0	0	0	0	0	0	0	0	0	0	0	0	0	0	0	0	0	0	0	0	0	0	0	0	0	0	0
																				0	0	0	0	0	0	0	0	0	0	0	0	0	0	0	0	0	0	0	0	0	0	0	0	0	0	0	0	0	0
																				0	0	0	0	0	0	0	0	0	0	0	0	0	0	0	0	0	0	0	0	0	0	0	0	0	0	0	0	0	0
																				0	0	0	0	0	0	0	0	0	0	0	0	0	0	0	0	0	0	0	0	0	0	0	0	0	0	0	0	0	0
																				0	0	0	0	0	0	0	0	0	0	0	0	0	0	0	0	0	0	0	0	0	0	0	0	0	0	0	0	0	0
																				0	0	0	0	0	0	0	0	0	0	0	0	0	0	0	0	0	0	0	0	0	0	0	0	0	0	0	0	0	0
																				0	0	0	0	0	0	0	0	0	0	0	0	0	0	0	0	0	0	0	0	0	0	0	0	0	0	0	0	0	0
																				0	0	0	0	0	0	0	0	0	0	0	0	0	0	0	0	0	0	0	0	0	0	0	0	0	0	0	0	0	0
																				0	0	0	0	0	0	0	0	0	0	0	0	0	0	0	0	0	0	0	0	0	0	0	0	0	0	0	0	0	0
																				0	0	0	0	0	0	0	0	0	0	0	0	0	0	0	0	0	0	0	0	0	0	0	0	0	0	0	0	0	0
																				0	0	0	0	0	0	0	0	0	0	0	0	0	0	0	0	0	0	0	0	0	0	0	0	0	0	0	0	0	0
																				0	0	0	0	0	0	0	0	0	0	0	0	0	0	0	0	0	0	0	0	0	0	0	0	0	0	0	0	0	0
																				0	0	0	0	0	0	0	0	0	0	0	0	0	0	0	0	0	0	0	0	0	0	0	0	0	0	0	0	0	0
																				0	0	0	0	0	0	0	0	0	0	0	0	0	0	0	0	0	0	0	0	0	0	0	0	0	0	0	0	0	0
																				0	0	0	0	0	0	0	0	0	0	0	0	0	0	0	0	0	0	0	0	0	0	0	0	0	0	0	0	0	0
																				0	0	0	0	0	0	0	0	0	0	0	0	0	0	0	0	0	0	0	0	0	0	0	0	0	0	0	0	0	0
																				0	0	0	0	0	0	0	0	0	0	0	0	0	0	0	0	0	0	0	0	0	0	0	0	0	0	0	0	0	0
																				0	0	0	0	0	0	0	0	0	0	0	0	0	0	0	0	0	0	0	0	0	0	0	0	0	0	0	0	0	0
																				0	0	0	0	0	0	0	0	0	0	0	0	0	0	0	0	0	0	0	0	0	0	0	0	0	0	0	0	0	0
																				0	0	0	0	0	0	0	0	0	0	0	0	0	0	0	0	0	0	0	0	0	0	0	0	0	0	0	0	0	0
																				0	0	0	0	0	0	0	0	0	0	0	0	0	0	0	0	0	0	0	0	0	0	0	0	0	0	0	0	0	0
																				0	0	0	0	0	0	0	0	0	0	0	0	0	0	0	0	0	0	0	0	0	0	0	0	0	0	0	0	0	0
																				0	0	0	0	0	0	0	0	0	0	0	0	0	0	0	0	0	0	0	0	0	0	0	0	0	0	0	0	0	0
																				0	0	0	0	0	0	0	0	0	0	0	0	0	0	0	0	0	0	0	0	0	0	0	0	0	0	0	0	0	0
																				0	0	0	0	0	0	0	0	0	0	0	0	0	0	0	0	0	0	0	0	0	0	0	0	0	0	0	0	0	0
																				0	0	0	0	0	0	0	0	0	0	0	0	0	0	0	0	0	0	0	0	0	0	0	0	0	0	0	0	0	0
																				0	0	0	0	0	0	0	0	0	0	0	0	0	0	0	0	0	0	0	0	0	0	0	0	0	0	0	0	0	0
																				0	0	0	0	0	0	0	0	0	0	0	0	0	0	0	0	0	0	0	0	0	0	0	0	0	0	0	0	0	0
																				0	0	0	0	0	0	0	0	0	0	0	0	0	0	0	0	0	0	0	0	0	0	0	0	0	0	0	0	0	0
																				0	0	0	0	0	0	0	0	0	0	0	0	0	0	0	0	0	0	0	0	0	0	0	0	0	0	0	0	0	0
																				0	0	0	0	0	0	0	0	0	0	0	0	0	0	0	0	0	0	0	0	0	0	0	0	0	0	0	0	0	0
																				0	0	0	0	0	0	0	0	0	0	0	0	0	0	0	0	0	0	0	0	0	0	0	0	0	0	0	0	0	0
																				0	0	0	0	0	0	0	0	0	0	0	0	0	0	0	0	0	0	0	0	0	0	0	0	0	0	0	0	0	0
																				0	0	0	0	0	0	0	0	0	0	0	0	0	0	0	0	0	0	0	0	0	0	0	0	0	0	0	0	0	0
																				0	0	0	0	0	0	0	0	0	0	0	0	0	0	0	0	0	0	0	0	0	0	0	0	0	0	0	0	0	0
																				0	0	0	0	0	0	0	0	0	0	0	0	0	0	0	0	0	0	0	0	0	0	0	0	0	0	0	0	0	0
																				0	0	0	0	0	0	0	0	0	0	0	0	0	0	0	0	0	0	0	0	0	0	0	0	0	0	0	0	0	0
																				0	0	0	0	0	0	0	0	0	0	0	0	0	0	0	0	0	0	0	0	0	0	0	0	0	0	0	0	0	0
																				0	0	0	0	0	0	0	0	0	0	0	0	0	0	0	0	0	0	0	0	0	0	0	0	0	0	0	0	0	0
																				0	0	0	0	0	0	0	0	0	0	0	0	0	0	0	0	0	0	0	0	0	0	0	0	0	0	0	0	0	0
																				0	0	0	0	0	0	0	0	0	0	0	0	0	0	0	0	0	0	0	0	0	0	0	0	0	0	0	0	0	0
																				0	0	0	0	0	0	0	0	0	0	0	0	0	0	0	0	0	0	0	0	0	0	0	0	0	0	0	0	0	0
																				0	0	0	0	0	0	0	0	0	0	0	0	0	0	0	0	0	0	0	0	0	0	0	0	0	0	0	0	0	0
																				0	0	0	0	0	0	0	0	0	0	0	0	0	0	0	0	0	0	0	0	0	0	0	0	0	0	0	0	0	0
																				0	0	0	0	0	0	0	0	0	0	0	0	0	0	0	0	0	0	0	0	0	0	0	0	0	0	0	0	0	0
																				0	0	0	0	0	0	0	0	0	0	0	0	0	0	0	0	0	0	0	0	0	0	0	0	0	0	0	0	0	0
																				0	0	0	0	0	0	0	0	0	0	0	0	0	0	0	0	0	0	0	0	0	0	0	0	0	0	0	0	0	0
																				0	0	0	0	0	0	0	0	0	0	0	0	0	0	0	0	0	0	0	0	0	0	0	0	0	0	0	0	0	0
																				0	0	0	0	0	0	0	0	0	0	0	0	0	0	0	0	0	0	0	0	0	0	0	0	0	0	0	0	0	0
																				0	0	0	0	0	0	0	0	0	0	0	0	0	0	0	0	0	0	0	0	0	0	0	0	0	0	0	0	0	0
																				0	0	0	0	0	0	0	0	0	0	0	0	0	0	0	0	0	0	0	0	0	0	0	0	0	0	0	0	0	0
																				0	0	0	0	0	0	0	0	0	0	0	0	0	0	0	0	0	0	0	0	0	0	0	0	0	0	0	0	0	0
																				0	0	0	0	0	0	0	0	0	0	0	0	0	0	0	0	0	0	0	0	0	0	0	0	0	0	0	0	0	0
																				0	0	0	0	0	0	0	0	0	0	0	0	0	0	0	0	0	0	0	0	0	0	0	0	0	0	0	0	0	0
																				0	0	0	0	0	0	0	0	0	0	0	0	0	0	0	0	0	0	0	0	0	0	0	0	0	0	0	0	0	0
																				0	0	0	0	0	0	0	0	0	0	0	0	0	0	0	0	0	0	0	0	0	0	0	0	0	0	0	0	0	0
																				0	0	0	0	0	0	0	0	0	0	0	0	0	0	0	0	0	0	0	0	0	0	0	0	0	0	0	0	0	0
																				0	0	0	0	0	0	0	0	0	0	0	0	0	0	0	0	0	0	0	0	0	0	0	0	0	0	0	0	0	0
																				0	0	0	0	0	0	0	0	0	0	0	0	0	0	0	0	0	0	0	0	0	0	0	0	0	0	0	0	0	0
																				0	0	0	0	0	0	0	0	0	0	0	0	0	0	0	0	0	0	0	0	0	0	0	0	0	0	0	0	0	0
																				0	0	0	0	0	0	0	0	0	0	0	0	0	0	0	0	0	0	0	0	0	0	0	0	0	0	0	0	0	0
																				0	0	0	0	0	0	0	0	0	0	0	0	0	0	0	0	0	0	0	0	0	0	0	0	0	0	0	0	0	0
																				0	0	0	0	0	0	0	0	0	0	0	0	0	0	0	0	0	0	0	0	0	0	0	0	0	0	0	0	0	0
																				0	0	0	0	0	0	0	0	0	0	0	0	0	0	0	0	0	0	0	0	0	0	0	0	0	0	0	0	0	0
																				0	0	0	0	0	0	0	0	0	0	0	0	0	0	0	0	0	0	0	0	0	0	0	0	0	0	0	0	0	0
																				0	0	0	0	0	0	0	0	0	0	0	0	0	0	0	0	0	0	0	0	0	0	0	0	0	0	0	0	0	0
																				0	0	0	0	0	0	0	0	0	0	0	0	0	0	0	0	0	0	0	0	0	0	0	0	0	0	0	0	0	0
																				0	0	0	0	0	0	0	0	0	0	0	0	0	0	0	0	0	0	0	0	0	0	0	0	0	0	0	0	0	0
																				0	0	0	0	0	0	0	0	0	0	0	0	0	0	0	0	0	0	0	0	0	0	0	0	0	0	0	0	0	0
																				0	0	0	0	0	0	0	0	0	0	0	0	0	0	0	0	0	0	0	0	0	0	0	0	0	0	0	0	0	0
																				0	0	0	0	0	0	0	0	0	0	0	0	0	0	0	0	0	0	0	0	0	0	0	0	0	0	0	0	0	0
																				0	0	0	0	0	0	0	0	0	0	0	0	0	0	0	0	0	0	0	0	0	0	0	0	0	0	0	0	0	0
																				0	0	0	0	0	0	0	0	0	0	0	0	0	0	0	0	0	0	0	0	0	0	0	0	0	0	0	0	0	0
																				0	0	0	0	0	0	0	0	0	0	0	0	0	0	0	0	0	0	0	0	0	0	0	0	0	0	0	0	0	0
																				0	0	0	0	0	0	0	0	0	0	0	0	0	0	0	0	0	0	0	0	0	0	0	0	0	0	0	0	0	0
																				0	0	0	0	0	0	0	0	0	0	0	0	0	0	0	0	0	0	0	0	0	0	0	0	0	0	0	0	0	0
																				0	0	0	0	0	0	0	0	0	0	0	0	0	0	0	0	0	0	0	0	0	0	0	0	0	0	0	0	0	0
																				0	0	0	0	0	0	0	0	0	0	0	0	0	0	0	0	0	0	0	0	0	0	0	0	0	0	0	0	0	0
																				0	0	0	0	0	0	0	0	0	0	0	0	0	0	0	0	0	0	0	0	0	0	0	0	0	0	0	0	0	0
																				0	0	0	0	0	0	0	0	0	0	0	0	0	0	0	0	0	0	0	0	0	0	0	0	0	0	0	0	0	0
																				0	0	0	0	0	0	0	0	0	0	0	0	0	0	0	0	0	0	0	0	0	0	0	0	0	0	0	0	0	0
																				0	0	0	0	0	0	0	0	0	0	0	0	0	0	0	0	0	0	0	0	0	0	0	0	0	0	0	0	0	0
																				0	0	0	0	0	0	0	0	0	0	0	0	0	0	0	0	0	0	0	0	0	0	0	0	0	0	0	0	0	0
																				0	0	0	0	0	0	0	0	0	0	0	0	0	0	0	0	0	0	0	0	0	0	0	0	0	0	0	0	0	0
																				0	0	0	0	0	0	0	0	0	0	0	0	0	0	0	0	0	0	0	0	0	0	0	0	0	0	0	0	0	0
																				0	0	0	0	0	0	0	0	0	0	0	0	0	0	0	0	0	0	0	0	0	0	0	0	0	0	0	0	0	0
																				0	0	0	0	0	0	0	0	0	0	0	0	0	0	0	0	0	0	0	0	0	0	0	0	0	0	0	0	0	0
																				0	0	0	0	0	0	0	0	0	0	0	0	0	0	0	0	0	0	0	0	0	0	0	0	0	0	0	0	0	0
																				0	0	0	0	0	0	0	0	0	0	0	0	0	0	0	0	0	0	0	0	0	0	0	0	0	0	0	0	0	0
																				0	0	0	0	0	0	0	0	0	0	0	0	0	0	0	0	0	0	0	0	0	0	0	0	0	0	0	0	0	0
																				0	0	0	0	0	0	0	0	0	0	0	0	0	0	0	0	0	0	0	0	0	0	0	0	0	0	0	0	0	0
																				0	0	0	0	0	0	0	0	0	0	0	0	0	0	0	0	0	0	0	0	0	0	0	0	0	0	0	0	0	0
																				0	0	0	0	0	0	0	0	0	0	0	0	0	0	0	0	0	0	0	0	0	0	0	0	0	0	0	0	0	0
																				0	0	0	0	0	0	0	0	0	0	0	0	0	0	0	0	0	0	0	0	0	0	0	0	0	0	0	0	0	0
																				0	0	0	0	0	0	0	0	0	0	0	0	0	0	0	0	0	0	0	0	0	0	0	0	0	0	0	0	0	0
																				0	0	0	0	0	0	0	0	0	0	0	0	0	0	0	0	0	0	0	0	0	0	0	0	0	0	0	0	0	0
																				0	0	0	0	0	0	0	0	0	0	0	0	0	0	0	0	0	0	0	0	0	0	0	0	0	0	0	0	0	0
																				0	0	0	0	0	0	0	0	0	0	0	0	0	0	0	0	0	0	0	0	0	0	0	0	0	0	0	0	0	0
																				0	0	0	0	0	0	0	0	0	0	0	0	0	0	0	0	0	0	0	0	0	0	0	0	0	0	0	0	0	0
																				0	0	0	0	0	0	0	0	0	0	0	0	0	0	0	0	0	0	0	0	0	0	0	0	0	0	0	0	0	0
																				0	0	0	0	0	0	0	0	0	0	0	0	0	0	0	0	0	0	0	0	0	0	0	0	0	0	0	0	0	0
																				0	0	0	0	0	0	0	0	0	0	0	0	0	0	0	0	0	0	0	0	0	0	0	0	0	0	0	0	0	0
																				0	0	0	0	0	0	0	0	0	0	0	0	0	0	0	0	0	0	0	0	0	0	0	0	0	0	0	0	0	0
																				0	0	0	0	0	0	0	0	0	0	0	0	0	0	0	0	0	0	0	0	0	0	0	0	0	0	0	0	0	0
																				0	0	0	0	0	0	0	0	0	0	0	0	0	0	0	0	0	0	0	0	0	0	0	0	0	0	0	0	0	0
																				0	0	0	0	0	0	0	0	0	0	0	0	0	0	0	0	0	0	0	0	0	0	0	0	0	0	0	0	0	0
																				0	0	0	0	0	0	0	0	0	0	0	0	0	0	0	0	0	0	0	0	0	0	0	0	0	0	0	0	0	0
																				0	0	0	0	0	0	0	0	0	0	0	0	0	0	0	0	0	0	0	0	0	0	0	0	0	0	0	0	0	0
																				0	0	0	0	0	0	0	0	0	0	0	0	0	0	0	0	0	0	0	0	0	0	0	0	0	0	0	0	0	0
																				0	0	0	0	0	0	0	0	0	0	0	0	0	0	0	0	0	0	0	0	0	0	0	0	0	0	0	0	0	0
																				0	0	0	0	0	0	0	0	0	0	0	0	0	0	0	0	0	0	0	0	0	0	0	0	0	0	0	0	0	0
																				0	0	0	0	0	0	0	0	0	0	0	0	0	0	0	0	0	0	0	0	0	0	0	0	0	0	0	0	0	0
																				0	0	0	0	0	0	0	0	0	0	0	0	0	0	0	0	0	0	0	0	0	0	0	0	0	0	0	0	0	0
																				0	0	0	0	0	0	0	0	0	0	0	0	0	0	0	0	0	0	0	0	0	0	0	0	0	0	0	0	0	0
																				0	0	0	0	0	0	0	0	0	0	0	0	0	0	0	0	0	0	0	0	0	0	0	0	0	0	0	0	0	0
																				0	0	0	0	0	0	0	0	0	0	0	0	0	0	0	0	0	0	0	0	0	0	0	0	0	0	0	0	0	0
																				0	0	0	0	0	0	0	0	0	0	0	0	0	0	0	0	0	0	0	0	0	0	0	0	0	0	0	0	0	0
																				0	0	0	0	0	0	0	0	0	0	0	0	0	0	0	0	0	0	0	0	0	0	0	0	0	0	0	0	0	0
																				0	0	0	0	0	0	0	0	0	0	0	0	0	0	0	0	0	0	0	0	0	0	0	0	0	0	0	0	0	0
																				0	0	0	0	0	0	0	0	0	0	0	0	0	0	0	0	0	0	0	0	0	0	0	0	0	0	0	0	0	0
																				0	0	0	0	0	0	0	0	0	0	0	0	0	0	0	0	0	0	0	0	0	0	0	0	0	0	0	0	0	0
																				0	0	0	0	0	0	0	0	0	0	0	0	0	0	0	0	0	0	0	0	0	0	0	0	0	0	0	0	0	0
																				0	0	0	0	0	0	0	0	0	0	0	0	0	0	0	0	0	0	0	0	0	0	0	0	0	0	0	0	0	0
																				0	0	0	0	0	0	0	0	0	0	0	0	0	0	0	0	0	0	0	0	0	0	0	0	0	0	0	0	0	0
																				0	0	0	0	0	0	0	0	0	0	0	0	0	0	0	0	0	0	0	0	0	0	0	0	0	0	0	0	0	0
																				0	0	0	0	0	0	0	0	0	0	0	0	0	0	0	0	0	0	0	0	0	0	0	0	0	0	0	0	0	0
																				0	0	0	0	0	0	0	0	0	0	0	0	0	0	0	0	0	0	0	0	0	0	0	0	0	0	0	0	0	0
																				0	0	0	0	0	0	0	0	0	0	0	0	0	0	0	0	0	0	0	0	0	0	0	0	0	0	0	0	0	0
																				0	0	0	0	0	0	0	0	0	0	0	0	0	0	0	0	0	0	0	0	0	0	0	0	0	0	0	0	0	0
																				0	0	0	0	0	0	0	0	0	0	0	0	0	0	0	0	0	0	0	0	0	0	0	0	0	0	0	0	0	0
																				0	0	0	0	0	0	0	0	0	0	0	0	0	0	0	0	0	0	0	0	0	0	0	0	0	0	0	0	0	0
																				0	0	0	0	0	0	0	0	0	0	0	0	0	0	0	0	0	0	0	0	0	0	0	0	0	0	0	0	0	0
																				0	0	0	0	0	0	0	0	0	0	0	0	0	0	0	0	0	0	0	0	0	0	0	0	0	0	0	0	0	0
																				0	0	0	0	0	0	0	0	0	0	0	0	0	0	0	0	0	0	0	0	0	0	0	0	0	0	0	0	0	0
																				0	0	0	0	0	0	0	0	0	0	0	0	0	0	0	0	0	0	0	0	0	0	0	0	0	0	0	0	0	0
																				0	0	0	0	0	0	0	0	0	0	0	0	0	0	0	0	0	0	0	0	0	0	0	0	0	0	0	0	0	0
																				0	0	0	0	0	0	0	0	0	0	0	0	0	0	0	0	0	0	0	0	0	0	0	0	0	0	0	0	0	0
																				0	0	0	0	0	0	0	0	0	0	0	0	0	0	0	0	0	0	0	0	0	0	0	0	0	0	0	0	0	0
																				0	0	0	0	0	0	0	0	0	0	0	0	0	0	0	0	0	0	0	0	0	0	0	0	0	0	0	0	0	0
																				0	0	0	0	0	0	0	0	0	0	0	0	0	0	0	0	0	0	0	0	0	0	0	0	0	0	0	0	0	0
																				0	0	0	0	0	0	0	0	0	0	0	0	0	0	0	0	0	0	0	0	0	0	0	0	0	0	0	0	0	0
																				0	0	0	0	0	0	0	0	0	0	0	0	0	0	0	0	0	0	0	0	0	0	0	0	0	0	0	0	0	0
																				0	0	0	0	0	0	0	0	0	0	0	0	0	0	0	0	0	0	0	0	0	0	0	0	0	0	0	0	0	0
																				0	0	0	0	0	0	0	0	0	0	0	0	0	0	0	0	0	0	0	0	0	0	0	0	0	0	0	0	0	0
																				0	0	0	0	0	0	0	0	0	0	0	0	0	0	0	0	0	0	0	0	0	0	0	0	0	0	0	0	0	0
																				0	0	0	0	0	0	0	0	0	0	0	0	0	0	0	0	0	0	0	0	0	0	0	0	0	0	0	0	0	0
																				0	0	0	0	0	0	0	0	0	0	0	0	0	0	0	0	0	0	0	0	0	0	0	0	0	0	0	0	0	0
																				0	0	0	0	0	0	0	0	0	0	0	0	0	0	0	0	0	0	0	0	0	0	0	0	0	0	0	0	0	0
																				0	0	0	0	0	0	0	0	0	0	0	0	0	0	0	0	0	0	0	0	0	0	0	0	0	0	0	0	0	0
																				0	0	0	0	0	0	0	0	0	0	0	0	0	0	0	0	0	0	0	0	0	0	0	0	0	0	0	0	0	0
																				0	0	0	0	0	0	0	0	0	0	0	0	0	0	0	0	0	0	0	0	0	0	0	0	0	0	0	0	0	0
																				0	0	0	0	0	0	0	0	0	0	0	0	0	0	0	0	0	0	0	0	0	0	0	0	0	0	0	0	0	0
																				0	0	0	0	0	0	0	0	0	0	0	0	0	0	0	0	0	0	0	0	0	0	0	0	0	0	0	0	0	0
																				0	0	0	0	0	0	0	0	0	0	0	0	0	0	0	0	0	0	0	0	0	0	0	0	0	0	0	0	0	0
																				0	0	0	0	0	0	0	0	0	0	0	0	0	0	0	0	0	0	0	0	0	0	0	0	0	0	0	0	0	0
																				0	0	0	0	0	0	0	0	0	0	0	0	0	0	0	0	0	0	0	0	0	0	0	0	0	0	0	0	0	0
																				0	0	0	0	0	0	0	0	0	0	0	0	0	0	0	0	0	0	0	0	0	0	0	0	0	0	0	0	0	0
																				0	0	0	0	0	0	0	0	0	0	0	0	0	0	0	0	0	0	0	0	0	0	0	0	0	0	0	0	0	0
																				0	0	0	0	0	0	0	0	0	0	0	0	0	0	0	0	0	0	0	0	0	0	0	0	0	0	0	0	0	0
																				0	0	0	0	0	0	0	0	0	0	0	0	0	0	0	0	0	0	0	0	0	0	0	0	0	0	0	0	0	0
																				0	0	0	0	0	0	0	0	0	0	0	0	0	0	0	0	0	0	0	0	0	0	0	0	0	0	0	0	0	0
																				0	0	0	0	0	0	0	0	0	0	0	0	0	0	0	0	0	0	0	0	0	0	0	0	0	0	0	0	0	0
																				0	0	0	0	0	0	0	0	0	0	0	0	0	0	0	0	0	0	0	0	0	0	0	0	0	0	0	0	0	0
																				0	0	0	0	0	0	0	0	0	0	0	0	0	0	0	0	0	0	0	0	0	0	0	0	0	0	0	0	0	0
																				0	0	0	0	0	0	0	0	0	0	0	0	0	0	0	0	0	0	0	0	0	0	0	0	0	0	0	0	0	0
																				0	0	0	0	0	0	0	0	0	0	0	0	0	0	0	0	0	0	0	0	0	0	0	0	0	0	0	0	0	0
																				0	0	0	0	0	0	0	0	0	0	0	0	0	0	0	0	0	0	0	0	0	0	0	0	0	0	0	0	0	0
																				0	0	0	0	0	0	0	0	0	0	0	0	0	0	0	0	0	0	0	0	0	0	0	0	0	0	0	0	0	0
																				0	0	0	0	0	0	0	0	0	0	0	0	0	0	0	0	0	0	0	0	0	0	0	0	0	0	0	0	0	0
																				0	0	0	0	0	0	0	0	0	0	0	0	0	0	0	0	0	0	0	0	0	0	0	0	0	0	0	0	0	0
																				0	0	0	0	0	0	0	0	0	0	0	0	0	0	0	0	0	0	0	0	0	0	0	0	0	0	0	0	0	0
																				0	0	0	0	0	0	0	0	0	0	0	0	0	0	0	0	0	0	0	0	0	0	0	0	0	0	0	0	0	0
																				0	0	0	0	0	0	0	0	0	0	0	0	0	0	0	0	0	0	0	0	0	0	0	0	0	0	0	0	0	0
																				0	0	0	0	0	0	0	0	0	0	0	0	0	0	0	0	0	0	0	0	0	0	0	0	0	0	0	0	0	0
																				0	0	0	0	0	0	0	0	0	0	0	0	0	0	0	0	0	0	0	0	0	0	0	0	0	0	0	0	0	0
																				0	0	0	0	0	0	0	0	0	0	0	0	0	0	0	0	0	0	0	0	0	0	0	0	0	0	0	0	0	0
																				0	0	0	0	0	0	0	0	0	0	0	0	0	0	0	0	0	0	0	0	0	0	0	0	0	0	0	0	0	0
																				0	0	0	0	0	0	0	0	0	0	0	0	0	0	0	0	0	0	0	0	0	0	0	0	0	0	0	0	0	0
																				0	0	0	0	0	0	0	0	0	0	0	0	0	0	0	0	0	0	0	0	0	0	0	0	0	0	0	0	0	0
																				0	0	0	0	0	0	0	0	0	0	0	0	0	0	0	0	0	0	0	0	0	0	0	0	0	0	0	0	0	0
																				0	0	0	0	0	0	0	0	0	0	0	0	0	0	0	0	0	0	0	0	0	0	0	0	0	0	0	0	0	0
																				0	0	0	0	0	0	0	0	0	0	0	0	0	0	0	0	0	0	0	0	0	0	0	0	0	0	0	0	0	0
																				0	0	0	0	0	0	0	0	0	0	0	0	0	0	0	0	0	0	0	0	0	0	0	0	0	0	0	0	0	0
																				0	0	0	0	0	0	0	0	0	0	0	0	0	0	0	0	0	0	0	0	0	0	0	0	0	0	0	0	0	0
																				0	0	0	0	0	0	0	0	0	0	0	0	0	0	0	0	0	0	0	0	0	0	0	0	0	0	0	0	0	0
																				0	0	0	0	0	0	0	0	0	0	0	0	0	0	0	0	0	0	0	0	0	0	0	0	0	0	0	0	0	0
																				0	0	0	0	0	0	0	0	0	0	0	0	0	0	0	0	0	0	0	0	0	0	0	0	0	0	0	0	0	0
																				0	0	0	0	0	0	0	0	0	0	0	0	0	0	0	0	0	0	0	0	0	0	0	0	0	0	0	0	0	0
																				0	0	0	0	0	0	0	0	0	0	0	0	0	0	0	0	0	0	0	0	0	0	0	0	0	0	0	0	0	0
																				0	0	0	0	0	0	0	0	0	0	0	0	0	0	0	0	0	0	0	0	0	0	0	0	0	0	0	0	0	0
																				0	0	0	0	0	0	0	0	0	0	0	0	0	0	0	0	0	0	0	0	0	0	0	0	0	0	0	0	0	0
																				0	0	0	0	0	0	0	0	0	0	0	0	0	0	0	0	0	0	0	0	0	0	0	0	0	0	0	0	0	0
																				0	0	0	0	0	0	0	0	0	0	0	0	0	0	0	0	0	0	0	0	0	0	0	0	0	0	0	0	0	0
																				0	0	0	0	0	0	0	0	0	0	0	0	0	0	0	0	0	0	0	0	0	0	0	0	0	0	0	0	0	0
																				0	0	0	0	0	0	0	0	0	0	0	0	0	0	0	0	0	0	0	0	0	0	0	0	0	0	0	0	0	0
																				0	0	0	0	0	0	0	0	0	0	0	0	0	0	0	0	0	0	0	0	0	0	0	0	0	0	0	0	0	0
																				0	0	0	0	0	0	0	0	0	0	0	0	0	0	0	0	0	0	0	0	0	0	0	0	0	0	0	0	0	0
																				0	0	0	0	0	0	0	0	0	0	0	0	0	0	0	0	0	0	0	0	0	0	0	0	0	0	0	0	0	0
																				0	0	0	0	0	0	0	0	0	0	0	0	0	0	0	0	0	0	0	0	0	0	0	0	0	0	0	0	0	0
																				0	0	0	0	0	0	0	0	0	0	0	0	0	0	0	0	0	0	0	0	0	0	0	0	0	0	0	0	0	0
																				0	0	0	0	0	0	0	0	0	0	0	0	0	0	0	0	0	0	0	0	0	0	0	0	0	0	0	0	0	0
																				0	0	0	0	0	0	0	0	0	0	0	0	0	0	0	0	0	0	0	0	0	0	0	0	0	0	0	0	0	0
																				0	0	0	0	0	0	0	0	0	0	0	0	0	0	0	0	0	0	0	0	0	0	0	0	0	0	0	0	0	0
																				0	0	0	0	0	0	0	0	0	0	0	0	0	0	0	0	0	0	0	0	0	0	0	0	0	0	0	0	0	0
																				0	0	0	0	0	0	0	0	0	0	0	0	0	0	0	0	0	0	0	0	0	0	0	0	0	0	0	0	0	0
																				0	0	0	0	0	0	0	0	0	0	0	0	0	0	0	0	0	0	0	0	0	0	0	0	0	0	0	0	0	0
																				0	0	0	0	0	0	0	0	0	0	0	0	0	0	0	0	0	0	0	0	0	0	0	0	0	0	0	0	0	0
																				0	0	0	0	0	0	0	0	0	0	0	0	0	0	0	0	0	0	0	0	0	0	0	0	0	0	0	0	0	0
																				0	0	0	0	0	0	0	0	0	0	0	0	0	0	0	0	0	0	0	0	0	0	0	0	0	0	0	0	0	0
																				0	0	0	0	0	0	0	0	0	0	0	0	0	0	0	0	0	0	0	0	0	0	0	0	0	0	0	0	0	0
																				0	0	0	0	0	0	0	0	0	0	0	0	0	0	0	0	0	0	0	0	0	0	0	0	0	0	0	0	0	0
																				0	0	0	0	0	0	0	0	0	0	0	0	0	0	0	0	0	0	0	0	0	0	0	0	0	0	0	0	0	0
																				0	0	0	0	0	0	0	0	0	0	0	0	0	0	0	0	0	0	0	0	0	0	0	0	0	0	0	0	0	0
																				0	0	0	0	0	0	0	0	0	0	0	0	0	0	0	0	0	0	0	0	0	0	0	0	0	0	0	0	0	0
																				0	0	0	0	0	0	0	0	0	0	0	0	0	0	0	0	0	0	0	0	0	0	0	0	0	0	0	0	0	0
																				0	0	0	0	0	0	0	0	0	0	0	0	0	0	0	0	0	0	0	0	0	0	0	0	0	0	0	0	0	0
																				0	0	0	0	0	0	0	0	0	0	0	0	0	0	0	0	0	0	0	0	0	0	0	0	0	0	0	0	0	0
																				0	0	0	0	0	0	0	0	0	0	0	0	0	0	0	0	0	0	0	0	0	0	0	0	0	0	0	0	0	0
																				0	0	0	0	0	0	0	0	0	0	0	0	0	0	0	0	0	0	0	0	0	0	0	0	0	0	0	0	0	0
																				0	0	0	0	0	0	0	0	0	0	0	0	0	0	0	0	0	0	0	0	0	0	0	0	0	0	0	0	0	0
																				0	0	0	0	0	0	0	0	0	0	0	0	0	0	0	0	0	0	0	0	0	0	0	0	0	0	0	0	0	0
																				0	0	0	0	0	0	0	0	0	0	0	0	0	0	0	0	0	0	0	0	0	0	0	0	0	0	0	0	0	0
																				0	0	0	0	0	0	0	0	0	0	0	0	0	0	0	0	0	0	0	0	0	0	0	0	0	0	0	0	0	0
																				0	0	0	0	0	0	0	0	0	0	0	0	0	0	0	0	0	0	0	0	0	0	0	0	0	0	0	0	0	0
																				0	0	0	0	0	0	0	0	0	0	0	0	0	0	0	0	0	0	0	0	0	0	0	0	0	0	0	0	0	0
																				0	0	0	0	0	0	0	0	0	0	0	0	0	0	0	0	0	0	0	0	0	0	0	0	0	0	0	0	0	0
																				0	0	0	0	0	0	0	0	0	0	0	0	0	0	0	0	0	0	0	0	0	0	0	0	0	0	0	0	0	0
																				0	0	0	0	0	0	0	0	0	0	0	0	0	0	0	0	0	0	0	0	0	0	0	0	0	0	0	0	0	0
																				0	0	0	0	0	0	0	0	0	0	0	0	0	0	0	0	0	0	0	0	0	0	0	0	0	0	0	0	0	0

[truncated: 3 more sheets: 7. Question Bank, Example Question Bank, (Lists)]
